# Supplementary material for: N7-methylguanosine tRNA modification promotes esophageal squamous cell carcinoma tumorigenesis via the RPTOR/ULK1/autophagy axis
Source: Nat Commun. 2022 Mar 18;13:1478. doi: 10.1038/s41467-022-29125-7 (PMC8933395; doi:10.1038/s41467-022-29125-7)
Supplement: Supplementary file 3 — Source Data [file 41467_2022_29125_MOESM3_ESM.xlsx]

## Sheet: Figure 1
Figure 1b																	Figure 1d							Figure 1e						Figure 1f							Figure 1g							Figure 1h
Relative intensity of the blots in Figure 1a			Normal						Tumor								The proportion of METTL1 high expression or low expression cases in the ESCC patients (%)			Low	High			H-score of METTL1 IHC staining of the normal and tumor tissues of the ESCC patients		Normal	Tumor			H-score of METTL1 IHC staining of the normal and tumor tissues of the ESCC patients		Normal	Stage1-2	Stage3-4			H-score of METTL1 IHC staining of the normal and tumor tissues of the ESCC patients		Normal	T1-2	T3-4			H-score of METTL1 IHC staining of the normal and tumor tissues of the ESCC patients		Normal	N0	N1-3
		m7G	0.813164	1.48723	0.905344	0.995055	0.816854	0.982354	1.39451	1.72125	1.51398	1.17498	1.13934	1.42643					Normal	67.5	32.5					279	220					279	220	77					279	280	220					279	220	77
		METTL1	1.75854	1.18415	0.632421	1.06575	0.403896	0.955242	1.8853	1.5854	1.52876	1.30958	1.25056	1.38143					Tumor	25	75					220	154					220	154	49					220	27	154					220	154	49
		WDR4	1.39325	0.815455	1.02714	0.893961	0.840791	1.0294	1.26791	1.66588	1.61251	1.61686	1.35202	1.37321												215	121					215	121	204					215	210	121					215	121	204
																										201	189					201	189	290					201	192	189					201	189	290
																										196	129					196	129	300					196	300	129					196	129	200
																										189	77					189	300	272					189	290	77					189	300	300
																										177	49					177	280	87					177	103	49					177	280	272
																										147	300					147	269	300					147	144	300					147	269	87
																										141	280					141	189	180					141	202	269					141	189	202
																										134	269					134	60	300					134	200	189					134	60	300
																										130	189					130	198	286					130	202	60					130	198	59
																										125	60					125	209	95					125	59	198					125	209	180
																										106	198					106	60	263					106	219	209					106	60	300
																										98	209					98	120	275					98	0	60					98	120	286
																										83	60					83	27	223					83	300	120					83	27	95
																										80	120					80	183	281					80	300	204					80	183	263
																										80	204					80	228	269					80	258	183					80	228	275
																										80	27					80	210	290					80	270	228					80	210	223
																										78	183					78	205	196					78	183	205					78	205	281
																										77	228					77	230	276					77	160	230					77	230	269
																										73	210					73	148	115					73	146	148					73	148	290
																										73	205					73	84	284					73	74	84					73	84	196
																										72	230					72	300	137					72	66	300					72	300	276
																										62	148					62	206	300					62	0	206					62	206	219
																										59	84					59	289	300					59	102	289					59	289	115
																										56	300					56	300	293					56	130	300					56	300	284
																										55	206					55	192	293					55	199	209					55	192	0
																										51	289					51	300	288					51	200	93					51	300	137
																										46	300					46	290	90					46	62	0					46	290	300
																										44	192					44	209	259					44	128	61					44	209	300
																										42	300					42	103	142					42	0	90					42	103	293
																										39	290					39	144	224					39	74	290					39	144	293
																										33	209					33	93	53					33		300					33	93	300
																										18	103					18	0	266					18		272					18	0	288
																										0	144					0	61	258					0		87					0	61	90
																										0	93					0	90	230					0		300					0	90	259
																										0	0					0	202	196					0		180					0	202	258
																										0	61					0	200	220					0		300					0	300	142
																										0	90					0	202	203					0		286					0	270	224
																										0	202					0	59	188					0		95					0	154	53
																											290						219	179							263						159	266
																											200						0	29							275						189	258
																											300						300	131							223						230	183
																											272						300	250							281						152	230
																											87						258								269						160	196
																											202						270								290						158	220
																											300						154								196						160	203
																											59						159								276						146	188
																											180						183								115						120	179
																											300						189								284						207	200
																											286						230								137						74	29
																											95						152								300						144	131
																											263						160								293						203	250
																											275						158								293						226
																											223						160								288						66
																											281						146								90						0
																											269						120								300						64
																											290						207								259						102
																											196						74								142						130
																											276						144								224						122
																											219						203								53						199
																											115						226								266						62
																											284						66								258						0
																											0						0								154						128
																											137						64								159						0
																											300						102								189						74
																											300						130								230						69
																											293						122								152
																											293						199								230
																											300						200								196
																											288						62								220
																											90						0								158
																											300						128								160
																											259						0								120
																											258						74								203
																											142						69								207
																											224														144
																											53														203
																											266														188
																											258														179
																											270														226
																											154														64
																											159														122
																											183														0
																											189														29
																											230														131
																											152														69
																											230														250
																											160
																											196
																											220
																											158
																											160
																											146
																											120
																											203
																											207
																											74
																											144
																											203
																											188
																											179
																											226
																											66
																											0
																											64
																											102
																											130
																											122
																											199
																											200
																											62
																											0
																											29
																											131
																											128
																											0
																											74
																											69
																											250

## Sheet: Figure 2
Fig 2b
the OD450 values in CCK8 assay					shGFP					shM1-1					shM1-2
			K150	24h	0.027	0.0273	0.0331	0.0385	0.0233	0.0303	0.0292	0.0313	0.0296	0.029	0.0238	0.0279	0.0212	0.0236	0.0236
				48h	0.11472	0.12962	0.13672	0.12202	0.14672	0.04972	0.05842	0.05122	0.05632	0.06052	0.08712	0.08432	0.08202	0.08672	0.09632
				72h	0.3382	0.3254	0.3514	0.3218	0.3593	0.1018	0.1045	0.1094	0.1135	0.1385	0.2068	0.2036	0.1953	0.2205	0.2407
				96h	0.61166	0.63686	0.66306	0.67516	0.76446	0.15986	0.17166	0.13956	0.19526	0.21346	0.43806	0.37226	0.36716	0.37066	0.42376
				120h	1.2682	0.9998	1.2889	1.3633	1.3007	0.2598	0.2572	0.2297	0.2191	0.2494	0.7754	0.7534	0.7764	0.7635	0.9787
			K30		shGFP					shM1-1					shM1-2
				24h	0.03575	0.03575	0.04675	0.05075	0.07075	0.02275	0.03475	0.03075	0.03875	0.06575	0.02475	0.02475	0.03275	0.03075	0.06475
				48h	0.06476	0.04936	0.05986	0.06066	0.06246	0.03686	0.02346	0.04396	0.04526	0.04356	0.02296	0.01956	0.01856	0.02556	0.02716
				72h	0.26774	0.25524	0.24864	0.23314	0.26794	0.09004	0.11774	0.13014	0.09764	0.10364	0.02684	0.02054	0.03284	0.02584	0.02774
				96h	0.535575	0.551975	0.496175	0.476375	0.466375	0.171375	0.188375	0.178875	0.174875	0.184175	0.035975	0.023675	0.038575	0.040575	0.037475
				120h	0.95158	0.99438	1.07048	1.01298	0.91788	0.26058	0.23818	0.25578	0.22738	0.23298	0.04988	0.05278	0.06078	0.05628	0.05388
Fig 2d				K150				K30
colony numbers in each group				shGFP	shM1-1	shM1-2		shGFP	shM1-1	shM1-2
				140	23	17		138	9	52
				156	33	18		119	17	44
				143	39	22		112	14	57
Fig 2f				K150				K30
apoptosis rate in each group				shGFP	shM1-1	shM1-2		shGFP	shM1-1	shM1-2
				5	14.4	17.13		8.73	23.91	12.46
				4.95	16.81	18.09		7.53	19.18	15.13
				1.94	14.41	17.73		8.79	15.83	15.97
Fig 2h
tumor volumes at different time points (mm3)				days	shGFP								shM1-1								shM1-2
				0	50	50	50	50	50	50	50	50	50	50	50	50	50	50	50	50	50	50	50	50	50	50	50	50
				3	67.4906	69.1035	61.1412	101.202	75.4258	71.586	98.876	73.6688	74.1156	77.875	38.3727	43.3752	68.1745	83.4695	63.3708	77.2722	61.6932	67.2183	45.7473	32.391	82.3322	101.822	50.6176	56.7685
				6	167.236	192.275	201.947	180.052	189.167	113.661	127.817	106.6	93.65	90.6	142.5	142.75	88.8	81.8	72.15	137.25	106.95	104.4	123.3	84.9	80.25	35.65	52.2	92
				9	459	445.5	405.4	476.85	471.45	439.6	528.65	444.05	217.5	149.25	155.25	314.15	201.25	213.45	485.35	251.6	339	275.7	202.7	83	96	398.9	442.85	429.05
				12	847.4	766.35	777.1	822.55	600.75	531.1	1046.65	774.7	568.35	229.85	538.5	367.35	162	56.45	107.1	704.55	433.05	355.3	412.75	593.7	184.95	150.5	831.9	528.6
Fig 2i
tumor weights at the end point (g)				shGFP	shM1-1	shM1-2
				0.48	0.26	0.34
				0.47	0.23	0.28
				0.41	0.2	0.31
				0.44	0.17	0.24
				0.37	0.21	0.12
				0.34	0.16	0.09
				0.37	0.12	0.09
				0.26	0.06	0.08
Fig 2k				METTL1				Ki67
the H-score of METTL1 and Ki67 IHC staining				shGFP	shM1-1	shM1-2		shGFP	shM1-1	shM1-2
				267	230	241		260	47	178
				273	221	234		210	66	210
				210	110	145		178	178	57
				245	65	113		145	106	62
				219	78	70		244	99	73
				262	136	88		134	12	133
				271	120	134		190	44	142
				254	78	120		223	113	107

## Sheet: Figure 3
Fig 3c						Fig 3d						Fig 3e							Fig 3f						fig 3k							fig 3n							fig 3o		Biological process 1	Biological process2	Biological process 3	Biological process 4	Biological process 5			fig 3q
cleavage score in each group		shGFP	shM1			normalized m7G level on tRNAs in each group		shGFP	shM1			transformed expression level of the 19 m7G-modified tRNAs			shGFP	shM1			log2 fold change of the expression of m7G-tRNAs and non m7G tRNAs in shGFP group and shM1 group		non_m7G	m7G tRNAs			The absorbance values of RNA samples at 254nm. The abnormal values caused by the inevitable vibration of the instrument are marked with an asterisk. These values does affect the conclusion.		time (sec)	shGFP	shM1			the m7g decoded codon numbers on mRNAs		non	down	up			$-lg P-values of the enrichment in biological process of the TE down mRNAs		4.94386	4.94386	4.48519	4.29192	4.27393			m7g decoded codon numbers on mRNAs of the indicated groups
		5.97051	0.415037					0.0200588	0.00899565					AlaTGC	-0.00705	0.007017					3.1582	-0.45518					1.42	1.031						212.325	123.42	148.358
		5.97051	0.415037					0.0194319	0.0138696					ArgCCT	0.180226	-0.206					2.63364	-0.43835					1.622	1.031						154.4	77.3605	222.391
		5.97051	0.415037					0.0186147	0.0125772					ArgTCT	0.102748	-0.11063					2.60568	-0.49329					1.825	1.031						133.266	101.303	53.3629
		5.96991	0.415037											CysGCA	0.205414	-0.23959					2.53612	-0.88081					2.028	1.031						202.323	227.303	293.411
		3.63666	1.0089											GlnTTG	-0.07982	0.075634					2.53508	-0.8616					2.231	1.031						284.368	247.333	210.381
		5.84764	1.09192											GluCTC	0.098274	-0.10546					2.53443	-0.08399					2.434	1.031	1.031					78.3107	243.231	36.374
		3.72339	0.434558											GluTTC	0.092083	-0.09836					2.3613	-0.1245					2.636	1.031	1.031					344.344	253.298	327.364
		3.73335	2.16993											GlyCCC	0.371562	-0.50175					1.70786	-0.07731					2.839	1.031	1.031					86.3165	37.2813	29.3779
		5.84617	1.36818											LeuTAG	-0.08531	0.080543					1.46662	-1.09188					3.042	1.031	1.031					254.23	248.318	107.29
		3.72339	0.434558											LysCTT	0.013853	-0.01399					1.46244	-0.38796					3.245	1.031	1.031					512.325	730.264	300.48
		5.61452	2.21801											LysTTT	0.039476	-0.04059					1.4505	0.031201					3.448	1.031	1.031					311.335	155.34	30.3965
		5.52734	1											MetCAT	0.244433	-0.29447					1.44881	-0.51176					3.65	1.031	1.031					86.329	57.3215	68.3651
		5.51891	0.906891											PheGAA	0.186566	-0.21433					1.39229	-0.97174					3.853	1.031	1.031					61.3087	743.376	101.301
		5.48824	0.25464											SerAGA	0.167953	-0.19011					1.38145	-0.41013					4.056	1.031	1.031					281.381	106.307	227.379
		5.37394	0.136539											SerCGA	0.108148	-0.11692					1.19452	-0.56626					4.259	1.031	1.031					157.322	113.304	127.367
		5.21478	0.385654											ThrTGT	0.183441	-0.21021					1.03857	-0.33765					4.462	1.031	1.031					159.339	1494.23	80.3756
		5.19347	0.307889											TrpCCA	0.187173	-0.21513					0.948245	-0.27526					4.664	1.031	1.031					93.3199	350.286	187.354
		5.13378	1.0614											ValAAC	0.49703	-0.76441					0.898591	-0.31653					4.867	1.031	1.007					169.273	150.261	45.4226
		5.09394	0.111196											ValCAC	0.52599	-0.8363					0.816199	-0.30428					5.07	1.031	1.031					306.329	418.325	94.3838
		5.09394	0.111196																		0.756576	-0.4851					5.273	1.031	1.031					119.373	185.287	76.3544
		3.72339	0.434558																		0.724147	-0.49175					5.476	1.031	1.031					152.343	423.353	116.343
		5.09394	0.111196																		0.651984	-0.3596					5.678	1.031	1.031					193.387	137.374	83.4032
		5.09394	0.111196																		0.618177	-0.49252					5.881	1.031	1.031					173.345	72.3665	228.369
		5.07056	0.880503																		0.593874	-0.48495					6.084	1.031	1.031					176.266	226.289	123.379
		3.60072	0.479834																		0.535574	-0.35856					6.287	1.031	1.031					169.385	187.312	169.378
		5.06949	1.21642																		0.520068	-0.20296					6.49	1.031	1.031					258.352	642.27	91.3804
		5.06768	1.14621																		0.463699	-0.43774					6.692	1.031	1.031					108.313	96.2482	139.305
		3.6132	1.53569																		0.412276	-0.19545					6.895	0.915	1.031					155.338	285.267	109.401
		5.06694	0.517848																		0.37403	-0.06626					7.098	0.909	1.031					125.347	78.281	389.348
		4.89347	0.963474																		0.367835	1.24936					7.301	0.901	1.031					268.295	333.312	180.317
		3.75489	1.22239																		0.326159	-1.42337					7.504	0.895	1.031					81.7174	212.26	301.409
		4.89347	0.963474																		0.320397	-0.49907					7.706	0.888	1.031					229.261	384.258	126.299
		4.83461	1.36619																		0.320397	0.448253					7.909	0.881	1.031					97.3242	168.292	162.381
		4.81567	1.0664																		0.312242	0.364736					8.112	0.871	1.031					159.276	172.298	97.3504
		4.81567	1.0664																		0.309983	0.616076					8.315	0.864	1.031					71.3401	372.342	225.354
		4.81505	1.22239																		0.30946	0.589325					8.518	0.858	1.031					48.3898	251.299	379.464
		4.79196	0.006513																		0.293674	0.159063					8.72	0.851	1.031					100.372	141.221	82.4226
		4.79195	0.082462																		0.257939	-0.30002					8.923	0.845	1.031					80.3482	228.254	58.3166
		3.60451	1.61471																		0.257056	-0.89757					9.126	0.838	1.031					54.2783	155.351	31.26
		3.62678	2.75489																		0.256718	-0.48767					9.329	0.832	1.031					220.339	122.298	171.383
		3.63666	1.0089																		0.243773	-0.20163					9.532	0.826	1.031					209.305	171.375	76.4838
		3.72339	0.434558																		0.231028	-0.51845					9.734	0.82	1.031					143.356	30.2073	442.391
		4.72344	2																		0.197234	-0.36683					9.937	0.814	1.031					167.315	252.338	178.362
		3.79299	1.01842																		0.17623	-0.52728					10.14	0.808	1.031					147.336	142.315	69.3636
		4.6957	0.253757																		0.150172	-0.09					10.343	0.802	1.031					136.296	70.3262	188.391
		4.57735	1																		0.099051	-0.51469					10.546	0.796	1.031					134.37	155.311	94.4116
		4.48702	0.107147																		0.066909	-1.03315					10.748	0.79	1.029					140.359	357.335	145.448
		4.44854	2.06015																		0.054181	-0.54504					10.951	0.784	1.025					162.311	187.332	100.339
		4.39595	0.16611																		0.033587	-1.20802					11.154	0.777	1.022					463.408	88.3245	116.258
		3.70652	1.32193																		0.019728	-0.80808					11.357	0.771	1.019					715.394	289.284	241.376
		4.39595	0.16611																		-0.03659	-0.8606					11.56	0.764	1.017					59.39	191.285	47.3636
		3.70652	1.63387																		-0.07224	-0.81082					11.762	0.757	1.014					209.401	312.373	98.3371
		4.39595	0.16611																		-0.08577	-0.75061					11.965	0.751	1.01					181.323	67.2926	329.451
		4.39595	0.16611																		-0.1022	-0.20198					12.168	0.745	1.007					312.324	763.427	457.364
		3.6172	0.841302																		-0.1065	-0.62733					12.371	0.738	1.004					180.317	467.294	70.3818
		4.39595	0.16611																		-0.11505	-0.13663					12.574	0.732	1.001					87.284	60.2525	230.403
		4.39595	0.16611																		-0.14241	-0.23023					12.776	0.726	0.998					98.3049	440.357	86.3511
		4.39595	0.16611																		-0.14566	0.116282					12.979	0.72	0.995					258.33	160.32	129.392
		4.3919	0.704084																		-0.14572	-0.31547					13.182	0.714	0.992					42.3596	271.3	150.391
		4.3919	0.704084																		-0.14858	-0.41504					13.385	0.708	0.989					35.3423	344.306	241.348
		4.3091	0.847997																		-0.152	-0.44749					13.588	0.702	0.986					47.439	270.331	74.4346
		3.63666	1.0089																		-0.15239	-0.34237					13.79	0.696	0.983					104.374	308.269	65.3854
		3.63666	1.0089																		-0.16009	-0.56617					13.993	0.69	0.98					214.367	287.281	516.364
		4.28472	1.0614																		-0.16818	-0.34316					14.196	0.684	0.978					128.324	299.299	139.395
		4.26913	2.06796																		-0.17994	-0.59689					14.399	0.678	0.975					60.2983	634.279	92.4509
		3.63666	1.0089																		-0.18271	-0.95604					14.602	0.672	0.971					180.322	260.351	134.402
		4.25853	0.974746																		-0.18854	1.0995					14.804	0.665	0.968					122.306	191.261	153.375
		4.24678	1.36816																		-0.22412	-0.12575					15.007	0.659	0.965					205.408	211.394	228.39
		4.24364	0.009701																		-0.2476	-0.63408					15.21	0.65	0.961					134.357	585.346	319.459
		4.2418	1.58044																		-0.25385	-0.07175					15.413	0.645	0.958					234.398	209.315	143.43
		4.22349	0.222392																		-0.26991	-0.01223					15.616	0.639	0.955					62.6096	497.313	109.574
		4.19858	1.17509																		-0.27048	-0.01411					15.818	0.633	0.951					41.2725	406.276	167.373
		4.19781	1.36936																		-0.28266	-0.11466					16.021	0.627	0.948					163.301	463.299	354.406
		3.70652	1.63387																		-0.28625	0.398583					16.224	0.621	0.944					113.394	88.3027	134.368
		4.19781	1.36936																		-0.32193	-0.73994					16.427	0.616	0.941					355.364	248.381	141.325
		3.70652	1.63387																		-0.33386	0.577216					16.63	0.611	0.937					343.38	106.282	90.3857
		4.19781	1.36936																		-0.36466	-0.1313					16.832	0.605	0.934					187.34	46.2483	147.388
		4.19781	1.36936																		-0.38751	-1.24766					17.035	0.6	0.931					369.282	65.241	184.323
		4.19316	1.36375																		-0.39049	0.047395					17.238	0.595	0.927					134.276	385.274	260.386
		4.19124	0.073612																		-0.40538	0.188894					17.441	0.59	0.924					142.279	50.2997	150.361
		4.18688	0.780687																		-0.40556	0.017081					17.644	0.585	0.921					76.339	179.39	74.4163
		4.18594	0.479834																		-0.41363	0.370137					17.846	0.581	0.917					108.256	181.365	103.41
		4.18568	0.115477																		-0.42335	-0.28559					18.049	0.576	0.913					125.345	546.298	118.295
		4.1722	0.330627																		-0.43595	0.000324					18.252	0.571	0.908					77.2494	138.306	100.314
		4.1484	0.098404																		-0.43824	-1.4391					18.455	0.566	0.905					75.2571	191.31	192.421
		3.72339	0.434558																		-0.45472	-0.9401					18.658	0.561	0.901					147.288	342.318	88.3679
		4.07135	1.58496																		-0.45748	-0.9405					18.86	0.557	0.898					296.395	52.3312	57.536
		4.04311	0.098404																		-0.46507	1.14011					19.063	0.552	0.895					98.287	414.27	115.332
		4.04029	3.24644																		-0.47334	-1.61929					19.266	0.548	0.891					181.266	281.315	251.412
		4.03632	0.368645																		-0.48116	-1.55784					19.469	0.543	0.888					179.336	403.328	124.342
		4.02592	1.0664																		-0.51368	-0.3921					19.672	0.539	0.884					183.281	322.34	261.444
		4.02592	1.0664																		-0.52663	-1.80041					19.874	0.534	0.88					71.3175	150.278	59.2779
		3.9542	0.008562																		-0.54091	-1.61929					20.077	0.53	0.877					93.37	241.284	332.357
		3.9415	0.380822																		-0.55829	-0.20166					20.28	0.526	0.873					229.43	144.305	244.375
		3.93493	0.047776																		-0.56315	-0.39762					20.483	0.522	0.869					142.32	177.279	280.412
		3.92409	0.09163																		-0.58521	-0.12609					20.686	0.518	0.865					319.37	193.334	33.4392
		3.91036	0.190606																		-0.59661	0.212754					20.888	0.514	0.861					37.4332	106.37	86.2963
		3.67698	1.3099																		-0.63186	-0.56185					21.091	0.51	0.858					73.3919	161.327	122.472
		3.88373	0.482152																		-0.64766	0.2162					21.294	0.506	0.854					53.3197	19.2428	183.406
		3.84388	0.14439																		-0.67147	0.195566					21.497	0.503	0.85					87.3131	218.351	81.4401
		3.82456	0.223725																		-0.67611	0.085963					21.7	0.499	0.847					113.351	230.337	96.2955
		3.82456	0.223725																		-0.69883	-0.71388					21.902	0.496	0.843					73.3199	86.2961	240.459
		3.69221	1																		-0.75075	0.254508					22.105	0.492	0.84					156.342	918.282	133.344
		3.66804	0.736966																		-0.75332	0.108991					22.308	0.438*	0.836					144.316	135.272	52.4154
		3.82456	0.223725																		-0.77021	0.203074					22.511	0.379*	0.832					89.3388	144.319	92.3902
		3.822	0.347923																		-0.8097	-0.49906					22.714	0.462*	0.829					87.3202	256.349	58.455
																					-0.90525	0.372851					22.916	0.476	0.825					102.347	160.362	80.3877
																					-0.98732	-0.4279					23.119	0.473	0.822					324.371	399.298	352.371
																					-1.0805	0.041931					23.322	0.47	0.818					196.354	192.326	145.408
																					-1.10951	-1.61048					23.525	0.467	0.814					53.2224	160.294	180.379
																					-1.13899	-1.14773					23.728	0.463	0.81					111.368	227.344	105.391
																					-1.14833	-1.75717					23.93	0.46	0.806					51.3157	256.346	123.343
																					-1.22013	-1.79602					24.133	0.457	0.802					212.323	107.27	233.366
																					-1.27009	-2.3224					24.336	0.454	0.799					195.39	158.346	426.412
																					2.60568	0.524554					24.539	0.45	0.795					151.284	764.342	122.404
																					2.53508	-0.55521					24.742	0.447	0.792					97.3473	77.2327	263.436
																					1.38145	0.289436					24.944	0.443	0.788					63.3096	264.313	239.419
																					1.19452	-0.87305					25.147	0.44	0.785					164.227	164.38	144.392
																					2.53443	-1.00975					25.35	0.437	0.78					106.294	165.313	194.388
																					1.39229	0.057402					25.553	0.433	0.777*					102.336	185.324	59.3357
																					1.46662	-1.1078					25.756	0.43	0.708*					399.338	204.348	73.3877
																					2.63364	0.289436					25.958	0.427	0.727*					230.28	63.4074	129.406
																					0.15284	-0.38067					26.161	0.423	0.761					158.346	154.343	198.386
																					0.850821	-0.59798					26.364	0.42	0.761					177.337	149.37	141.373
																					0.85433	-0.34838					26.567	0.416	0.758					277.384	155.287	112.424
																					0.11436	-0.22035					26.77	0.413	0.754					121.316	186.296	68.2887
																					0.153988	-0.24713					26.972	0.409	0.751					121.286	191.359	172.284
																					0.951243	0.694425					27.175	0.406	0.747					105.26	214.349	110.323
																					0.159827	0.689777					27.378	0.403	0.744					85.2876	48.3	102.489
																					0.119113	0.607782					27.581	0.399	0.741					160.312	105.353	262.337
																						0.285782					27.784	0.396	0.738					143.333	377.373	71.3391
																						-0.37208					27.986	0.393	0.735					696.303	202.278	55.2907
																						-0.39824					28.189	0.389	0.732					146.321	134.275	175.356
																						-0.47533					28.392	0.386	0.729					139.343	244.337	95.3777
																						-0.92291					28.595	0.383	0.726					74.347	93.3422	66.2886
																											28.798	0.38	0.722					99.3086	133.322	69.4668
																											29	0.377	0.719					181.363	184.327	52.3642
																											29.203	0.373	0.715					199.358	146.336	152.472
																											29.406	0.37	0.712					46.2944	241.293	48.4272
																											29.609	0.367	0.708					64.3289	217.329	140.414
																											29.812	0.363	0.704					163.285	234.292	138.398
																											30.014	0.36	0.7					108.34	597.282	109.457
																											30.217	0.355	0.696					330.307	64.3173	110.469
																											30.42	0.352	0.692					177.301	129.325	152.359
																											30.623	0.349	0.688					42.2554	108.306	159.427
																											30.826	0.346	0.683					91.3451	101.286	182.316
																											31.028	0.343	0.679					227.34	470.297	120.397
																											31.231	0.34	0.675					210.325	390.302	124.372
																											31.434	0.337	0.671					242.362	160.332	227.425
																											31.637	0.335	0.667					236.287	267.308	223.395
																											31.84	0.332	0.663					34.2628	106.224	311.4
																											32.042	0.329	0.659					299.386	282.307	231.358
																											32.245	0.327	0.656					100.368	189.27	187.354
																											32.448	0.325	0.652					214.324	441.325	203.444
																											32.651	0.322	0.648					49.3107	95.3212	198.36
																											32.854	0.32	0.645					72.24	95.3212	47.3816
																											33.056	0.318	0.641					242.303	182.298	254.386
																											33.259	0.316	0.636					74.38	529.253	125.396
																											33.462	0.314	0.632					167.29	75.286	231.359
																											33.665	0.313	0.628					257.363	170.308	238.362
																											33.868	0.311	0.625					181.337	216.288	27.4285
																											34.07	0.309	0.621					133.334	179.28	258.431
																											34.273	0.307	0.617					153.315	95.2981	140.422
																											34.476	0.306	0.614					96.3356	303.312	160.351
																											34.679	0.304	0.61					535.304	366.319	127.391
																											34.882	0.302	0.606					70.3982	111.256	48.3648
																											35.084	0.301	0.603					54.3578	102.255	111.397
																											35.287	0.299	0.599					29.312	224.296	104.339
																											35.49	0.297	0.595					303.323	74.2011	170.4
																											35.693	0.295	0.591					196.301	85.3317	66.4577
																											35.896	0.293	0.587					54.4322	148.367	54.3678
																											36.098	0.292	0.582					111.296	617.403	128.44
																											36.301	0.29	0.578					124.278	224.356	205.428
																											36.504	0.288	0.574					170.366	225.253	152.355
																											36.707	0.286	0.569					148.309	354.33	412.402
																											36.91	0.284	0.565					125.293	111.312	166.381
																											37.112	0.282	0.561					128.347	339.36	68.3447
																											37.315	0.28	0.556					130.325	573.375	129.441
																											37.518	0.278	0.552					116.279	400.288	256.434
																											37.721	0.276	0.548					121.297	48.2767	165.383
																											37.924	0.274	0.544					69.3196	82.4129	126.336
																											38.126	0.273	0.54					38.2778	79.2059	169.423
																											38.329	0.271	0.536					45.353	285.348	153.392
																											38.532	0.269	0.532					79.3883	212.309	36.3508
																											38.735	0.268	0.528					159.339	459.308	92.3294
																											38.938	0.266	0.524					162.3	38.2025	186.428
																											39.14	0.265	0.52					129.31	472.32	76.3271
																											39.343	0.263	0.516					148.335	562.328	99.3432
																											39.546	0.262	0.512					249.27	492.353	467.384
																											39.749	0.261	0.507					131.327	128.295	443.339
																											39.952	0.259	0.503					59.3318	85.3488	156.352
																											40.154	0.258	0.499					209.313	129.314	174.424
																											40.357	0.257	0.493					44.2919	392.32	89.3421
																											40.56	0.256	0.49					477.31	214.29	141.332
																											40.763	0.254	0.485					56.2716	57.2594	9.37575
																											40.966	0.253	0.482					45.288	296.346	198.369
																											41.168	0.252	0.478					45.2741	555.31	225.332
																											41.371	0.251	0.474					105.309	1019.28	148.326
																											41.574	0.25	0.47					38.2447	142.284	117.465
																											41.777	0.25	0.467					117.282	359.317	117.445
																											41.98	0.249	0.463					173.325	118.302	37.3473
																											42.182	0.249	0.46					145.289	304.311	66.2626
																											42.385	0.248	0.457					128.346	121.32	76.4321
																											42.588	0.248	0.454					37.4157	116.29	226.427
																											42.791	0.248	0.451					165.31	861.341	165.357
																											42.994	0.248	0.448					27.2403	83.254	148.402
																											43.196	0.248	0.445					82.2342	199.282	46.3554
																											43.399	0.248	0.442					100.349	153.338	723.333
																											43.602	0.249	0.439					178.288	114.341	117.32
																											43.805	0.249	0.436					56.2892	27.309	109.349
																											44.008	0.249	0.434					132.26	183.325	147.357
																											44.21	0.249	0.431					51.2494	96.2968	184.41
																											44.413	0.25	0.428					360.387	178.31	333.345
																											44.616	0.251	0.426					175.339	110.275	191.364
																											44.819	0.251	0.424					320.348	413.336	165.292
																											45.022	0.252	0.421					145.316	190.26	66.4476
																											45.224	0.247	0.419					110.266	729.325	657.322
																											45.427	0.153*	0.416					271.415	288.397	229.387
																											45.63	0.222*	0.414					115.312	326.324	281.252
																											45.833	0.253	0.412					189.294	306.28	378.367
																											46.036	0.257	0.409					113.338	116.223	90.349
																											46.238	0.258	0.407*					274.358	29.3554	118.308
																											46.441	0.259	0.313*					221.308	225.315	183.357
																											46.644	0.26	0.343*					197.27	79.249	349.379
																											46.847	0.262	0.394*					112.378	213.392	152.453
																											47.05	0.263	0.397					150.295	131.323	228.359
																											47.252	0.264	0.395					173.264	281.314	123.42
																											47.455	0.266	0.392					48.2939	292.361	254.386
																											47.658	0.267	0.39					213.319	142.319	149.316
																											47.861	0.268	0.387					97.3407	182.343	297.412
																											48.064	0.27	0.385					206.354	117.281	91.273
																											48.266	0.271	0.381					113.315	181.36	177.426
																											48.469	0.272	0.378					294.326	76.2797	190.339
																											48.672	0.274	0.376					266.35	171.331	134.381
																											48.875	0.275	0.373					55.3098	277.285	127.465
																											49.078	0.276	0.371					470.304	129.31	154.379
																											49.28	0.277	0.368					248.379	87.2958	207.435
																											49.483	0.279	0.367					26.3288	93.3655	172.398
																											49.686	0.281	0.364					265.39	168.335	414.348
																											49.889	0.283	0.362					97.2745	27.2087	111.355
																											50.092	0.284	0.361					110.28	473.394	420.397
																											50.294	0.286	0.359					177.301	341.358	55.3255
																											50.497	0.287	0.357					79.2995	166.359	44.4311
																											50.7	0.288	0.355					133.372	407.306	36.456
																											50.903	0.289	0.354					101.347	244.261	33.3633
																											51.106	0.29	0.352					175.324	188.314	89.2984
																											51.308	0.291	0.351					385.37	138.337	345.389
																											51.511	0.292	0.35					134.342	89.3537	63.2874
																											51.714	0.293	0.349					76.3326	180.363	191.341
																											51.917	0.293	0.348					103.32	165.326	227.383
																											52.12	0.294	0.348					61.2815	195.362	233.377
																											52.322	0.295	0.347					189.419	147.306	339.362
																											52.525	0.295	0.347					380.282	308.373	178.351
																											52.728	0.295	0.346					118.365	184.31	143.357
																											52.931	0.296	0.346					124.301	69.2941	73.47
																											53.134	0.296	0.346					252.384	316.298	267.33
																											53.336	0.296	0.345					103.355	245.369	236.408
																											53.539	0.296	0.345					59.3915	109.252	27.3787
																											53.742	0.297	0.344					177.343	208.317	71.3748
																											53.945	0.297	0.344					104.397	48.2459	79.3721
																											54.148	0.297	0.344					155.318	342.277	290.398
																											54.35	0.297	0.343					89.3643	309.359	121.306
																											54.553	0.297	0.343					93.3794	145.335	198.352
																											54.756	0.298	0.343					257.3	351.369	95.3401
																											54.959	0.298	0.343					279.314	239.312	125.389
																											55.162	0.297	0.343					120.282	188.3	40.5498
																											55.365	0.297	0.343					140.288	179.281	72.4018
																											55.567	0.297	0.343					203.362	245.317	131.394
																											55.77	0.297	0.343					78.2665	238.32	104.402
																											55.973	0.297	0.343					183.324	203.324	122.456
																											56.176	0.296	0.342					336.337	64.1957	65.3505
																											56.379	0.296	0.341					55.3185	76.2523	107.365
																											56.581	0.296	0.34					182.366	197.301	428.366
																											56.784	0.295	0.34					155.305	365.318	68.3938
																											56.987	0.295	0.339					283.313	53.3659	194.449
																											57.19	0.295	0.338					170.312	108.361	270.409
																											57.393	0.294	0.337					179.34	135.332	190.339
																											57.595	0.294	0.337					299.323	288.319	45.2699
																											57.798	0.293	0.335					339.418	92.4075	74.4016
																											58.001	0.293	0.335					40.3629	86.3163	139.443
																											58.204	0.293	0.334					102.345	68.2752	272.479
																											58.407	0.292	0.332					419.301	172.347	102.353
																											58.609	0.292	0.332					263.381	123.26	215.345
																											58.812	0.291	0.33					156.272	143.387	95.4094
																											59.015	0.291	0.329					226.359	104.258	79.5272
																											59.218	0.29	0.328					134.26	84.2594	217.339
																											59.421	0.29	0.327					54.2846	139.324	68.4403
																											59.623	0.289	0.326					141.309	272.269	205.449
																											59.826	0.288	0.325					112.372	237.28	178.367
																											60.029	0.287	0.324					155.323	329.285	423.403
																											60.232	0.287	0.323					159.353	441.311	189.4
																											60.435	0.286	0.322					86.2414	233.305	76.4705
																											60.637	0.286	0.32					113.359	272.309	75.3642
																											60.84	0.285	0.319					169.334	41.2344	145.297
																											61.043	0.284	0.317					169.28	258.331	86.343
																											61.246	0.283	0.316					148.345	315.315	298.416
																											61.449	0.283	0.315					454.35	216.31	92.4336
																											61.651	0.282	0.314					40.3174	307.305	417.305
																											61.854	0.281	0.312					64.3835	424.287	272.521
																											62.057	0.28	0.311					60.3212		228.391
																											62.26	0.28	0.31					182.389		114.335
																											62.463	0.279	0.308					263.24		165.403
																											62.665	0.278	0.307					151.327		123.41
																											62.868	0.278	0.306					207.359		137.425
																											63.071	0.277	0.305					173.346		225.363
																											63.274	0.276	0.304					298.337		238.408
																											63.477	0.275	0.302					252.262		283.347
																											63.679	0.275	0.301					51.4202		160.331
																											63.882	0.274	0.3					163.383		252.404
																											64.085	0.274	0.299					112.256		417.375
																											64.288	0.273	0.298					106.356		240.468
																											64.491	0.272	0.296					42.2904		78.3978
																											64.693	0.271	0.295					405.405		297.387
																											64.896	0.271	0.294					56.28		105.356
																											65.099	0.27	0.293					154.342		320.374
																											65.302	0.269	0.292					558.309		362.452
																											65.505	0.269	0.291					59.25		126.32
																											65.707	0.268	0.29					171.37		90.3583
																											65.91	0.267	0.289					66.3327		78.3803
																											66.113	0.267	0.287					164.267		79.3495
																											66.316	0.266	0.286					245.276		208.346
																											66.519	0.265	0.285					68.2506		232.369
																											66.721	0.264	0.284*					94.2358		167.434
																											66.924	0.263	0.191*					212.289		297.347
																											67.127	0.263	0.223*					162.36		137.368
																											67.33	0.262	0.275					164.24		208.367
																											67.533	0.262	0.279					182.391		206.46
																											67.735	0.261	0.278					113.356		211.429
																											67.938	0.26	0.278					118.299		69.4083
																											68.141	0.26	0.277					166.317		58.4387
																											68.344	0.259*	0.276					91.2919		56.3468
																											68.547	0.162*	0.275					297.272		136.378
																											68.749	0.211*	0.274					66.2957		124.352
																											68.952	0.252	0.273					73.3572		211.402
																											69.155	0.256	0.272					120.357		116.362
																											69.358	0.256	0.271					92.3072		264.421
																											69.561	0.255	0.27					60.355		307.353
																											69.763	0.255	0.269					288.342		401.296
																											69.966	0.254	0.268					95.269		143.38
																											70.169	0.254	0.267					126.325		79.395
																											70.372	0.253	0.265					100.366		68.4012
																											70.575	0.253	0.264					97.3731		155.387
																											70.777	0.252	0.263					114.234		324.325
																											70.98	0.251	0.262					151.331		51.3646
																											71.183	0.251	0.262					287.293		325.379
																											71.386	0.25	0.26					163.357		227.397
																											71.589	0.25	0.259					123.269		277.477
																											71.791	0.25	0.258					141.329		312.385
																											71.994	0.249	0.257					377.306		526.429
																											72.197	0.249	0.256					348.374		192.513
																											72.4	0.248	0.255					134.328		66.3918
																											72.603	0.247	0.254					190.324		173.382
																											72.805	0.247	0.253					107.35		167.484
																											73.008	0.247	0.252					60.2356		56.4247
																											73.211	0.246	0.251					47.3677		293.455
																											73.414	0.246	0.25					180.317		319.438
																											73.617	0.245	0.249					130.364		164.453
																											73.819	0.244	0.248					83.284		142.349
																											74.022	0.244	0.247					136.373		309.417
																											74.225	0.243	0.246					202.311		45.4568
																											74.428	0.243	0.246					174.407		146.403
																											74.631	0.242	0.244					286.334		144.337
																											74.833	0.241	0.244					47.5189		42.3329
																											75.036	0.241	0.243					151.314		59.4108
																											75.239	0.24	0.242					159.305		166.325
																											75.442	0.24	0.241					135.383		181.391
																											75.645	0.239	0.24					80.4225		73.4031
																											75.847	0.238	0.24					85.34		182.394
																											76.05	0.238	0.239					264.329		328.294
																											76.253	0.237	0.238					166.319		135.328
																											76.456	0.237	0.237					141.376		133.39
																											76.659	0.236	0.237					127.31		381.441
																											76.861	0.235	0.236					174.357		54.3585
																											77.064	0.234	0.235					129.345		66.2906
																											77.267	0.234	0.234					114.384		124.351
																											77.47	0.233	0.233					518.351		195.374
																											77.673	0.232	0.232					72.3665		326.385
																											77.875	0.232	0.231					70.3152		213.403
																											78.078	0.231	0.231					135.324		125.378
																											78.281	0.231	0.23					69.3231		276.404
																											78.484	0.23	0.229					81.3431		70.2689
																											78.687	0.229	0.229					63.3378		174.384
																											78.889	0.229	0.228					345.414		194.347
																											79.092	0.228	0.228					124.317		153.431
																											79.295	0.228	0.227					455.34		42.4255
																											79.498	0.227	0.226					128.271		160.29
																											79.701	0.227	0.225					72.3291		225.333
																											79.903	0.226	0.224					123.367		122.381
																											80.106	0.226	0.224					140.316		97.404
																											80.309	0.225	0.223					77.326		295.392
																											80.512	0.225	0.222					198.367		469.386
																											80.715	0.225	0.222					119.291		126.401
																											80.917	0.224	0.221					168.264		85.3389
																											81.12	0.224	0.22					167.362		75.3637
																											81.323	0.223	0.22					307.372		264.333
																											81.526	0.223	0.219					158.342		371.336
																											81.729	0.223	0.219					64.3208		487.467
																											81.931	0.223	0.218					190.255		98.2587
																											82.134	0.222	0.217					160.237		344.444
																											82.337	0.222	0.217					191.332		55.3947
																											82.54	0.222	0.217					133.329		78.4161
																											82.743	0.222	0.216					26.3036		113.35
																											82.945	0.222	0.216					82.3648		136.361
																											83.148	0.222	0.215					152.407		46.5988
																											83.351	0.222	0.214					168.29		352.402
																											83.554	0.222	0.214					242.257		297.364
																											83.757	0.222	0.213					149.388		107.426
																											83.959	0.222	0.212					655.374		108.43
																											84.162	0.222	0.212					43.4035		297.421
																											84.365	0.222	0.211					128.334		204.345
																											84.568	0.222	0.21					103.305		70.3395
																											84.771	0.223	0.21					73.3291		309.395
																											84.973	0.223	0.209					95.2558		39.3194
																											85.176	0.223	0.208					38.304		75.4522
																											85.379	0.223	0.208					99.3772		84.4778
																											85.582	0.224	0.207					163.411		273.399
																											85.785	0.224	0.207					129.364		446.402
																											85.987	0.225	0.207					109.365		147.328
																											86.19	0.225	0.206					568.303		65.3923
																											86.393	0.225	0.206*					132.357		35.376
																											86.596	0.225	0.148*					311.353		184.365
																											86.799	0.226	0.099*					66.2792		44.35
																											87.001	0.226	0.188*					126.357		194.438
																											87.204	0.226	0.203					83.375		387.399
																											87.407	0.226	0.204					243.336		122.447
																											87.61	0.227	0.204					53.3		238.353
																											87.813	0.227	0.204					122.337		116.368
																											88.015	0.227	0.204					154.397		40.3416
																											88.218	0.228	0.204					187.361		297.428
																											88.421	0.228	0.204					205.338		168.369
																											88.624	0.228	0.204					228.343		80.5296
																											88.827	0.228	0.204					196.284		189.347
																											89.029	0.229	0.204					343.304		186.3
																											89.232	0.229	0.204					73.9944		115.382
																											89.435	0.229	0.204					142.363		252.373
																											89.638	0.229	0.204					107.34		481.349
																											89.841	0.23	0.204					133.271		172.396
																											90.043	0.23	0.204					81.4378		195.464
																											90.246	0.23	0.204					227.314		60.2846
																											90.449	0.231	0.204					99.327		77.43
																											90.652	0.231	0.204					83.3078		305.308
																											90.855	0.231	0.204					148.386		131.381
																											91.057	0.231	0.205					77.3165		141.291
																											91.26	0.231	0.205					210.297		435.394
																											91.463	0.231	0.205					557.344		147.362
																											91.666	0.231	0.205					191.317		475.406
																											91.869	0.231	0.206					155.334		297.399
																											92.071	0.232	0.206					68.2972		226.281
																											92.274	0.232	0.206					102.276		312.394
																											92.477	0.232	0.207					203.308		140.344
																											92.68	0.197*	0.207					159.375		400.332
																											92.883	0.128*	0.207					353.356		100.446
																											93.085	0.209*	0.208					182.304		273.371
																											93.288	0.231	0.208					78.4093		95.4248
																											93.491	0.233	0.208					188.326		126.357
																											93.694	0.234	0.209					90.3293		131.452
																											93.897	0.234	0.209					105.379		162.417
																											94.099	0.234	0.21					149.321		93.3984
																											94.302	0.235	0.21					49.2362		210.39
																											94.505	0.235	0.21					275.31		217.412
																											94.708	0.236	0.21					296.303		112.435
																											94.911	0.237	0.211					262.311		222.468
																											95.113	0.237	0.211					102.31		193.371
																											95.316	0.238	0.211					368.365		248.393
																											95.519	0.238	0.211					29.232		302.399
																											95.722	0.239	0.212					147.343		65.417
																											95.925	0.24	0.212					279.364		225.401
																											96.127	0.241	0.213					100.288		315.428
																											96.33	0.242	0.213					101.286		104.375
																											96.533	0.243	0.213					176.352		222.332
																											96.736	0.245	0.214					171.299		147.316
																											96.939	0.246	0.214					376.324		94.4289
																											97.141	0.248	0.214					62.3111		271.406
																											97.344	0.249	0.215					168.349		116.291
																											97.547	0.25	0.215					34.3228		143.5
																											97.75	0.252	0.215					70.6755		293.434
																											97.953	0.253	0.216					120.339		322.416
																											98.155	0.255	0.216					134.344		141.368
																											98.358	0.257	0.216					85.4153		47.3953
																											98.561	0.259	0.217					88.2963		113.347
																											98.764	0.26	0.217					73.3673		146.358
																											98.967	0.262	0.218					69.3733		153.369
																											99.169	0.264	0.219					119.324		97.4441
																											99.372	0.266	0.219					98.2095		322.396
																											99.575	0.268	0.22					103.32		85.3956
																											99.778	0.27	0.221					249.389		678.338
																											99.981	0.272	0.222					143.311		209.4
																											100.183	0.274	0.223					82.3099		65.4155
																											100.386	0.275	0.225					43.4762		111.314
																											100.589	0.278	0.226					228.422		116.405
																											100.792	0.28	0.227					739.28		109.545
																											100.995	0.281	0.228					147.288		216.43
																											101.197	0.284	0.23					118.34		113.33
																											101.4	0.286	0.231					84.4085		113.35
																											101.603	0.287	0.233					214.389		76.3987
																											101.806	0.289	0.235					81.389		337.444
																											102.009	0.291	0.236					127.335		45.3588
																											102.211	0.293	0.238					145.318		189.355
																											102.414	0.295	0.24					319.352		32.3245
																											102.617	0.296	0.241					454.325		54.3262
																											102.82	0.298	0.243					116.358		349.407
																											103.023	0.299	0.245					417.249		115.33
																											103.225	0.301	0.247					221.293		641.39
																											103.428	0.302	0.249					245.343		172.46
																											103.631	0.304	0.25					80.2888		163.353
																											103.834	0.306	0.252					75.3265		64.4886
																											104.037	0.307	0.254					155.333		118.406
																											104.239	0.308	0.256					104.267		67.2487
																											104.442	0.309	0.257					42.2851		43.4392
																											104.645	0.31	0.259					90.3923		31.4571
																											104.848	0.311	0.261					74.3221		59.3535
																											105.051	0.312	0.263					162.261		185.437
																											105.253	0.313	0.265					45.36		58.3053
																											105.456	0.313	0.267					204.294		213.415
																											105.659	0.314	0.269					161.268		246.376
																											105.862	0.314	0.271					85.3691		190.394
																											106.065	0.315	0.272					71.3441		178.42
																											106.267	0.315	0.274					153.432		111.439
																											106.47	0.316	0.276*					232.31		104.247
																											106.673	0.316	0.196*					142.286		135.401
																											106.876	0.316	0.186*					132.289		229.404
																											107.079	0.316	0.27					144.329		371.444
																											107.281	0.316	0.28					195.355		270.421
																											107.484	0.316	0.283					85.3195		138.367
																											107.687	0.316	0.284					90.3156		293.418
																											107.89	0.316	0.285					66.2782		112.369
																											108.093	0.316	0.286					100.362		203.479
																											108.295	0.316	0.287					104.323		39.398
																											108.498	0.316	0.288					192.292		76.3372
																											108.701	0.316	0.289					31.3847		251.402
																											108.904	0.316	0.289					31.392		170.427
																											109.107	0.316	0.29					45.3416		185.401
																											109.309	0.315	0.291					190.337		91.4012
																											109.512	0.315	0.291					271.342		336.397
																											109.715	0.315	0.292					157.285		59.3533
																											109.918	0.314	0.293					334.4		142.363
																											110.121	0.314	0.293					353.448		777.353
																											110.323	0.314	0.294					81.3429		173.413
																											110.526	0.314	0.294					232.323		307.418
																											110.729	0.313	0.295					182.365		109.337
																											110.932	0.313	0.295					229.38		75.3732
																											111.135	0.313	0.295					51.3526		140.404
																											111.337	0.312	0.295					35.2532		465.364
																											111.54	0.312	0.295					163.356		135.421
																											111.743	0.311	0.295					148.377		55.3504
																											111.946	0.311	0.295					26.2329		130.388
																											112.149	0.311	0.294					106.309		174.393
																											112.351	0.31	0.294					171.284		145.407
																											112.554	0.31	0.294					365.368		126.356
																											112.757	0.31	0.294					171.327		52.3847
																											112.96	0.309	0.293					130.29		525.445
																											113.163	0.309	0.293					121.344		99.3376
																											113.365	0.309	0.293					176.373		97.3435
																											113.568	0.308	0.293					283.312		287.414
																											113.771	0.308	0.292					135.366		187.371
																											113.974	0.308	0.292					96.2833		363.399
																											114.177	0.307	0.292					115.299		227.379
																											114.379	0.307	0.291					151.244		210.413
																											114.582	0.307	0.291					54.3446		267.417
																											114.785	0.307	0.29					81.2893		110.321
																											114.988	0.306	0.29					160.35		347.383
																											115.191	0.306	0.29					270.333		228.42
																											115.393	0.305	0.289					220.296		57.3815
																											115.596	0.305	0.289					71.3183		327.395
																											115.799	0.305	0.289					144.332		54.4612
																											116.002	0.305	0.289					169.314		129.405
																											116.205	0.305	0.288					107.338		60.4662
																											116.407	0.304	0.288					79.2907		128.428
																											116.61	0.304	0.287					109.267		133.453
																											116.813	0.304	0.287					188.318		195.514
																											117.016	0.304	0.287					211.315		133.397
																											117.219	0.303	0.286					313.392		203.412
																											117.421	0.303	0.286					51.3501		270.423
																											117.624	0.303	0.286					75.2896		83.3675
																											117.827	0.303	0.285					86.4115		259.396
																											118.03	0.303	0.285					172.338		490.337
																											118.233	0.302	0.284					216.418		434.399
																											118.435	0.302	0.284					261.312		52.309
																											118.638	0.302	0.284					251.354		199.39
																											118.841	0.302	0.284					114.324		258.346
																											119.044	0.302	0.283					91.3312		243.393
																											119.247	0.302	0.283					76.3782		266.423
																											119.449	0.302	0.283					247.433		34.284
																											119.652	0.302	0.283					598.324		313.45
																											119.855	0.286*	0.283					32.2443		119.384
																											120.058	0.199*	0.282					90.3235		121.406
																											120.261	0.272*	0.282					71.3853		96.3251
																											120.463	0.299	0.282					153.365		62.3628
																											120.666	0.301	0.281					176.417		110.373
																											120.869	0.302	0.281					66.3732		165.418
																											121.072	0.302	0.281					457.366		226.44
																											121.275	0.302	0.281					309.336		316.431
																											121.477	0.302	0.28					34.341		32.3957
																											121.68	0.302	0.28					103.303		163.393
																											121.883	0.302	0.28					340.327		122.262
																											122.086	0.302	0.28					105.317		147.412
																											122.289	0.302	0.279					72.3534		189.38
																											122.491	0.302	0.279					136.399		28.3912
																											122.694	0.302	0.279					81.3291		132.548
																											122.897	0.303	0.278					94.3541		157.384
																											123.1	0.303	0.278					81.31		149.37
																											123.303	0.303	0.278					144.283		234.387
																											123.505	0.303	0.278					460.289		128.442
																											123.708	0.304	0.277					213.33		96.3324
																											123.911	0.304	0.277					84.3123		80.5
																											124.114	0.304	0.277					73.2925		189.324
																											124.317	0.304	0.277					105.328		141.371
																											124.519	0.305	0.276					154.365		153.463
																											124.722	0.305	0.276					61.2906		355.37
																											124.925	0.305	0.276					423.322		218.383
																											125.128	0.305	0.275					100.283		131.482
																											125.331	0.305	0.275					153.363		232.378
																											125.533	0.306	0.275					105.215		200.387
																											125.736	0.306	0.274					29.2537		90.4176
																											125.939	0.307	0.274					393.355		217.259
																											126.142	0.307	0.274					208.314		30.301
																											126.345	0.307	0.274					334.363		180.411
																											126.547	0.308	0.273					128.371		163.362
																											126.75	0.308	0.273					91.2744		106.381
																											126.953	0.309	0.273					88.448		410.374
																											127.156	0.309	0.273					174.368		238.406
																											127.359	0.31	0.272					263.401		163.489
																											127.561	0.31	0.272					263.401		135.364
																											127.764	0.31	0.272					132.299		107.318
																											127.967	0.311	0.272					126.294		162.362
																											128.17	0.311	0.272					41.2743		94.3293
																											128.373	0.312	0.272					201.348		43.3994
																											128.575	0.313	0.272					160.353		53.454
																											128.778	0.313	0.272*					192.32		398.333
																											128.981	0.314	0.175*					103.232		176.417
																											129.184	0.314	0.225*					68.3476		136.396
																											129.387	0.315	0.266*					192.303		158.427
																											129.589	0.316	0.271					163.284		92.3373
																											129.792	0.316	0.271					107.35		151.404
																											129.995	0.317	0.271					370.29		95.4019
																											130.198	0.317	0.271					122.324		205.384
																											130.401	0.318	0.271					122.256		306.416
																											130.603	0.319	0.271					209.308		232.401
																											130.806	0.32	0.271					150.328		99.3913
																											131.009	0.32	0.271					127.32		27.2226
																											131.212	0.321	0.271					142.277		460.373
																											131.415	0.322	0.271					85.3769		553.396
																											131.617	0.322	0.271					194.301		127.364
																											131.82	0.323	0.271					53.3471		152.39
																											132.023	0.324	0.271					294.35		279.323
																											132.226	0.325	0.272					100.307		53.3192
																											132.429	0.325	0.272					168.356		87.3215
																											132.631	0.326	0.272					194.348		254.379
																											132.834	0.327	0.272					564.305		499.317
																											133.037	0.328	0.272					244.299		148.35
																											133.24	0.33	0.273					143.385		115.334
																											133.443	0.331	0.273					32.214		523.355
																											133.645	0.332	0.274					86.2924		136.346
																											133.848	0.333	0.274					181.331		365.403
																											134.051	0.334	0.274					161.293		33.4993
																											134.254	0.335	0.274					204.288		121.326
																											134.457	0.337	0.275					218.28		184.444
																											134.659	0.338	0.275					167.377		53.424
																											134.862	0.34	0.275					86.2543		120.413
																											135.065	0.341	0.276					139.303		137.353
																											135.268	0.343	0.276					139.334		406.449
																											135.471	0.345	0.277					265.313		262.417
																											135.673	0.347	0.277					138.309		246.371
																											135.876	0.349	0.277					124.31		197.394
																											136.079	0.351	0.278					56.3459		146.372
																											136.282	0.354	0.278					339.331		297.443
																											136.485	0.356	0.278					174.318		258.378
																											136.687	0.359	0.279					84.3247		94.3182
																											136.89	0.363	0.28					194.352		175.412
																											137.093	0.366	0.281					190.385		188.374
																											137.296	0.37	0.281					191.288		153.42
																											137.499	0.374	0.283					146.305		84.357
																											137.701	0.379	0.283					157.376		216.335
																											137.904	0.384	0.284					309.357		223.395
																											138.107	0.389	0.286					160.376		108.445
																											138.31	0.395	0.287					233.286		207.454
																											138.513	0.401	0.289					250.302		363.405
																											138.715	0.408	0.29					126.287		92.3296
																											138.918	0.416	0.292					194.332		65.3873
																											139.121	0.423	0.294					35.3872		480.395
																											139.324	0.431	0.296					55.3495		253.455
																											139.527	0.44	0.298					21.3672		82.3265
																											139.729	0.449	0.301					132.361		79.4216
																											139.932	0.459	0.303					200.347		181.393
																											140.135	0.469	0.306					65.3718		61.3427
																											140.338	0.485	0.31					57.2947		29.3085
																											140.541	0.496	0.313					306.233		175.354
																											140.744	0.507	0.317					265.27		76.3991
																											140.946	0.518	0.322					128.357		61.282
																											141.149	0.53	0.326					132.31		77.3405
																											141.352	0.542	0.332					71.3854		158.399
																											141.555	0.554	0.337					77.4161		33.4217
																											141.757	0.566	0.343					90.4239		211.324
																											141.96		0.349					111.327		69.3566
																											142.163		0.356					53.3614		87.3555
																											142.366		0.363					144.307		43.421
																											142.569		0.37					258.314		370.354
																											142.772	0.578	0.378					171.351		37.4562
																											142.974	0.58	0.386					98.338		64.4077
																											143.177	0.584	0.394					189.262		342.368
																											143.38	0.588	0.403					153.367		81.516
																											143.583	0.59	0.412					138.352		171.354
																											143.785	0.637*	0.42					240.418		185.324
																											143.988	0.648*	0.433					106.339		137.297
																											144.191		0.442					256.324		330.344
																											144.394		0.451					46.2972		86.4398
																											144.597	0.596	0.46					135.244		76.3933
																											144.8		0.468					119.32		120.415
																											145.002		0.477					68.2984		51.4189
																											145.205		0.485					340.339		78.6032
																											145.408		0.493					92.2968		125.337
																											145.611		0.501					60.2827		173.41
																											145.814	0.605	0.508					181.409		159.396
																											146.016		0.515					158.307		187.371
																											146.219		0.522					167.302		548.379
																											146.422		0.529					193.342		46.4337
																											146.625		0.535					393.355		89.3241
																											146.828		0.541					84.2594		78.4197
																											147.03		0.546					240.304		129.4
																											147.233	0.606	0.551					75.4059		176.381
																											147.436		0.556					83.2982		109.39
																											147.639		0.561					318.346		253.46
																											147.842		0.564					21.3045		81.4049
																											148.044		0.568					124.303		108.403
																											148.247		0.572					94.289		166.415
																											148.45		0.575					222.32		277.351
																											148.653		0.578					56.3863		99.3507
																											148.856		0.58					104.341		348.243
																											149.058	0.608	0.583					114.293		259.352
																											149.261		0.585					157.394		84.3918
																											149.464		0.587					77.3718		320.432
																											149.667		0.588					126.32		296.408
																											149.87		0.59					193.306		485.407
																											150.072		0.591					82.318		64.4237
																											150.275	0.601	0.592					114.383		303.401
																											150.478		0.593					157.328		417.366
																											150.681		0.593					113.307		99.4128
																											150.884		0.594					157.356		176.43
																											151.086		0.595					138.249		347.355
																											151.289		0.595					221.293		124.374
																											151.492		0.595					168.315		179.432
																											151.695	0.595	0.596					39.2798		274.39
																											151.898	0.595	0.596					126.35		70.2733
																											152.1	0.595	0.596					150.287		173.369
																											152.303	0.594	0.596					116.319		71.364
																											152.506	0.594	0.596					726.413		242.372
																											152.709	0.594	0.595					227.344		238.358
																											152.912	0.593	0.595					109.308		420.364
																											153.114	0.593	0.595					107.384		98.3808
																											153.317	0.593	0.594					95.3628		109.396
																											153.52	0.592	0.594					155.337		372.396
																											153.723	0.591	0.594					237.402		36.349
																											153.926	0.591	0.593					149.288		86.4599
																											154.128	0.59	0.593					290.353		205.337
																											154.331	0.59	0.593					79.3927		172.437
																											154.534	0.59	0.592					178.285		191.407
																											154.737	0.589	0.591					117.365		193.436
																											154.94	0.588	0.591					102.336		132.368
																											155.142	0.588	0.59					228.315		40.4364
																											155.345	0.587	0.59					129.281		150.308
																											155.548	0.587	0.59					149.26		280.405
																											155.751	0.586	0.589					50.2645		191.42
																											155.954	0.585	0.588					808.303		174.375
																											156.156	0.585	0.588					107.351		215.418
																											156.359	0.584	0.587					98.2897		269.402
																											156.562	0.583	0.587					210.268		87.3384
																											156.765	0.582	0.586					118.287		418.39
																											156.968	0.582	0.585					55.2515		100.319
																											157.17	0.58	0.585					27.3711		223.365
																											157.373	0.579	0.584					186.336		151.426
																											157.576	0.579	0.583					98.3081		106.377
																											157.779	0.578	0.582					211.315		140.404
																											157.982	0.577	0.582					241.283		186.451
																											158.184	0.576	0.58					186.271		208.333
																											158.387	0.575	0.579					336.357		67.3678
																											158.59	0.575	0.579					42.423		187.407
																											158.793	0.573	0.578					140.418		95.4053
																											158.996	0.572	0.577					217.337		89.3464
																											159.198	0.572	0.576					131.383		318.417
																											159.401	0.57	0.575					117.357		36.421
																											159.604	0.569	0.575					128.332		411.348
																											159.807	0.568	0.573					163.36		98.4169
																											160.01	0.567	0.572					68.3276		166.335
																											160.212	0.566	0.572					207.317		320.361
																											160.415	0.565	0.57					74.2723		61.3286
																											160.618	0.564	0.569					83.266		64.3327
																											160.821	0.563	0.568					246.393		1037.42
																											161.024	0.561	0.567					241.407		225.415
																											161.226	0.56	0.566					188.326		134.38
																											161.429	0.559*	0.565					207.4		77.4029
																											161.632	0.481*	0.564					223.332		218.367
																											161.835	0.454*	0.563					55.3714		105.367
																											162.038	0.544*	0.561					105.289		235.365
																											162.24	0.553	0.56					107.306		337.341
																											162.443	0.553	0.559*					139.204		115.477
																											162.646	0.552	0.481*					36.2973		104.454
																											162.849	0.551	0.454*					177.343		145.846
																											163.052	0.549	0.544					75.2705		170.43
																											163.254	0.548	0.553					224.388		142.389
																											163.457	0.547	0.553					161.322		135.348
																											163.66	0.546	0.552					90.2547		67.3056
																											163.863	0.545	0.551					83.4063		275.431
																											164.066	0.544	0.549					98.4147		314.447
																											164.268	0.542	0.548					97.3212		101.311
																											164.471	0.541	0.547					154.269		178.375
																											164.674	0.54	0.546					41.3697		257.393
																											164.877	0.539	0.545					37.2649		154.409
																											165.08	0.536	0.544					107.323		59.3776
																											165.282	0.535	0.542					77.3793		97.4569
																											165.485	0.534	0.541					265.338		163.392
																											165.688	0.532	0.54					321.327		112.398
																											165.891	0.531	0.539					287.376		134.419
																											166.094	0.53	0.536					186.325		146.44
																											166.296	0.528	0.535					176.297		202.455
																											166.499	0.527	0.534					98.3721		237.37
																											166.702	0.525	0.532					114.38		236.413
																											166.905	0.524	0.531					42.289		158.389
																											167.108	0.522	0.53					148.296		191.395
																											167.31	0.521	0.528					142.364		95.294
																											167.513	0.519	0.527					136.322		165.374
																											167.716	0.518	0.525					147.371		209.425
																											167.919	0.516	0.524					210.376		51.4367
																											168.122	0.514	0.522					292.369		144.357
																											168.324	0.513	0.521					351.324		197.403
																											168.527	0.511	0.519					179.422		295.376
																											168.73	0.509	0.518					222.369		58.4149
																											168.933	0.508	0.516					119.329		160.401
																											169.136	0.506	0.514					94.3461		101.349
																											169.338	0.505	0.513					235.287		57.3378
																											169.541	0.503	0.511					163.341		56.4819
																											169.744	0.501	0.509					97.309		194.432
																											169.947	0.5	0.508					154.338		169.36
																											170.15	0.499	0.506					90.3384		56.3567
																											170.352	0.497	0.505					57.3712		155.418
																											170.555	0.495	0.503					160.371		153.501
																											170.758	0.494	0.501					34.3192		53.4989
																											170.961	0.492	0.5					131.303		195.33
																											171.164	0.49	0.499					195.304		144.404
																											171.366	0.489	0.497					430.317		47.47
																											171.569	0.487	0.495					213.345		152.365
																											171.772	0.486	0.494					89.2742		18.2671
																											171.975	0.484	0.492					148.44		69.345
																											172.178	0.482	0.49					76.0043		96.4088
																											172.38	0.48	0.489					86.3345		115.199
																											172.583	0.478	0.487					59.3421		316.435
																											172.786	0.477	0.486					118.291		54.3328
																											172.989	0.475	0.484					39.4118		316.418
																											173.192	0.473	0.482					675.334		134.379
																											173.394	0.472	0.48					121.289		218.495
																											173.597	0.47	0.478					78.3881		83.3298
																											173.8	0.469	0.477					261.378		250.409
																											174.003	0.467	0.475					219.401		147.375
																											174.206	0.466	0.473					123.36		313.442
																											174.408	0.464	0.472					124.252		272.33
																											174.611	0.462	0.47					91.3352		213.356
																											174.814	0.461	0.469					246.285		60.4547
																											175.017	0.459	0.467					92.4335		51.3344
																											175.22	0.458	0.466					53.3433		48.35
																											175.422	0.456	0.464					44.3573		78.3583
																											175.625	0.455	0.462					43.3674		127.493
																											175.828	0.453	0.461					76.3562		230.384
																											176.031	0.451	0.459					80.4213		131.36
																											176.234	0.45	0.458					76.3126		102.325
																											176.436	0.448	0.456					76.3363		100.34
																											176.639	0.447	0.455					98.3209		280.389
																											176.842	0.445	0.453					43.2866		54.3446
																											177.045	0.443	0.451					152.376		131.406
																											177.248	0.442	0.45					286.323		283.41
																											177.45	0.44	0.448					58.3705		184.383
																											177.653	0.439	0.447					210.332		124.374
																											177.856	0.437	0.445					68.3239		210.407
																											178.059	0.436	0.443					84.364		194.335
																											178.262	0.434	0.442					201.312		148.357
																											178.464	0.432	0.44					326.371		265.409
																											178.667	0.431	0.439					97.3431		71.3874
																											178.87	0.429	0.437					69.5028		99.3876
																											179.073	0.428	0.436					127.313		222.365
																											179.276	0.426	0.434					72.4032		145.296
																											179.478	0.424	0.432					109.303		71.3995
																											179.681	0.422	0.431					152.342		91.4298
																											179.884	0.421	0.429					92.3369		164.465
																											180.087	0.419	0.428					318.374		56.3475
																											180.29	0.418	0.426					154.425		192.402
																											180.492	0.416	0.424					67.4043		246.399
																											180.695	0.414	0.422					174.346		57.3328
																											180.898	0.413	0.421					229.318		100.397
																											181.101	0.411	0.419					168.315		199.44
																											181.304	0.409	0.418					284.379		170.342
																											181.506	0.408	0.416					144.305		185.319
																											181.709	0.406	0.414					88.2941		209.357
																											181.912	0.404	0.413					88.2725		103.44
																											182.115	0.403	0.411					91.3865		184.302
																											182.318	0.401	0.409					403.312		56.3371
																											182.52	0.4	0.408					96.4031		212.375
																											182.723	0.398	0.406					40.4364		215.314
																											182.926	0.396	0.404					95.272		66.334
																											183.129	0.395	0.403					162.315		132.38
																											183.332	0.393	0.401					121.297		280.315
																											183.534	0.391	0.4					45.3018		78.231
																											183.737	0.389	0.398					114.308		229.429
																											183.94	0.388	0.396					213.331		71.3603
																											184.143	0.386	0.395					141.356		146.35
																											184.346	0.384	0.393					85.3098		373.275
																											184.548	0.382	0.391					114.307		132.397
																											184.751	0.381	0.389					39.4038		127.417
																											184.954	0.379	0.388					280.344		66.309
																											185.157	0.377	0.386					151.218		99.3659
																											185.36	0.376	0.384					161.312		87.3701
																											185.562	0.374	0.382					227.395		79.4448
																											185.765	0.372	0.381					125.299		292.393
																											185.968	0.371	0.379					131.377		96.2813
																											186.171	0.369	0.377					62.3255		441.336
																											186.374	0.367	0.376					93.2475		513.384
																											186.576	0.364	0.374					140.314		245.412
																											186.779	0.362	0.372					44.2904		44.3228
																											186.982	0.361	0.371					147.338		129.364
																											187.185	0.359	0.369					266.36		51.4618
																											187.388	0.357	0.367					492.322		170.4
																											187.59	0.355	0.364					62.3255		321.335
																											187.793	0.354	0.362					31.2471		193.341
																											187.996	0.352	0.361					37.2222		329.387
																											188.199	0.35	0.359					335.437		138.463
																											188.402	0.349	0.357					93.3058		90.4204
																											188.604	0.347	0.355					98.295		181.417
																											188.807	0.345	0.354					88.3675		305.339
																											189.01	0.343	0.352					36.3973		229.394
																											189.213	0.341	0.35					278.37		97.2914
																											189.416	0.34	0.349					97.3655		359.337
																											189.618	0.338	0.347					322.358		158.335
																											189.821	0.337	0.345					111.345		289.383
																											190.024	0.335	0.343					42.3599		52.3599
																											190.227	0.333	0.341					178.315		67.3821
																											190.43	0.331	0.34					194.37		130.378
																											190.632	0.329	0.338					281.329		95.4172
																											190.835	0.363	0.337					96.3108		134.309
																											191.038	0.356	0.335					101.386		393.409
																											191.241	0.352	0.333					109.348		114.231
																											191.444	0.348	0.331					140.353		175.387
																											191.646	0.344	0.329					37.4007		98.4367
																											191.849	0.34	0.328					111.329		129.44
																											192.052	0.335	0.326					51.354		644.377
																											192.255	0.331	0.324					151.336		427.384
																											192.458	0.327	0.322					88.4793		84.3658
																											192.66	0.323	0.32					67.2911		187.4
																											192.863	0.318	0.318					207.365		192.375
																											193.066	0.314	0.316					108.296		102.317
																											193.269	0.31	0.314					741.39		213.366
																											193.472	0.306	0.312					231.376		56.4128
																											193.674	0.302	0.31					145.283		234.414
																											193.877	0.298	0.308					60.3911		221.416
																											194.08	0.195*	0.307					192.326		330.403
																											194.283	0.247*	0.305					112.33		83.2492
																											194.486	0.281	0.303					620.436		176.453
																											194.688	0.281	0.3					75.3334		43.4544
																											194.891	0.277	0.298					97.3027		291.39
																											195.094	0.273	0.296					50.2777		190.413
																											195.297	0.269	0.294					114.329		380.417
																											195.5	0.266	0.292					69.345		214.419
																											195.702	0.262	0.29					232.431		105.403
																											195.905	0.259	0.289					111.342		43.581
																											196.108	0.255	0.287					585.41		185.373
																											196.311	0.251	0.285					87.3228		169.416
																											196.514	0.248	0.283					101.258		84.4158
																											196.716	0.244	0.281					132.397		203.392
																											196.919	0.241	0.279					261.289		223.435
																											197.122	0.237	0.277					56.2992		69.4401
																											197.325	0.234	0.275					63.32		61.4784
																											197.528	0.23	0.274					130.26		62.3832
																											197.73	0.227	0.272					38.2174		133.415
																											197.933	0.223	0.269					304.291		28.6366
																											198.136	0.22	0.267					59.4451		77.3704
																											198.339	0.217	0.265					41.3138		154.364
																											198.542	0.213	0.263					112.288		332.384
																											198.744	0.21	0.261					55.4591		151.398
																											198.947	0.205	0.259					103.352		243.435
																											199.15	0.202	0.256					98.3554		271.385
																											199.353	0.199	0.254					325.387		227.358
																											199.556	0.196	0.252					44.2514		40.4589
																											199.758	0.193	0.25					122.334		89.2658
																											199.961	0.19	0.248					55.4184		366.457
																											200.164	0.187	0.246					111.311		85.3442
																											200.367	0.184	0.243					955.418		498.355
																											200.57	0.182	0.241					45.3124		69.3964
																											200.772	0.179	0.239					86.3336		160.395
																											200.975	0.177	0.237					45.3843		136.371
																											201.178	0.174	0.235					36.3782		232.415
																											201.381	0.171	0.232					171.385		89.3947
																											201.584	0.169	0.23					282.279		183.343
																											201.786	0.166	0.227					126.429		486.438
																											201.989	0.164	0.225					100.385		115.354
																											202.192	0.162	0.222					292.39		115.352
																											202.395	0.16	0.22					218.326		165.401
																											202.598	0.158	0.133*					185.293		177.406
																											202.8	0.156	0.132*					91.415		133.43
																											203.003	0.154	0.205*					164.305		128.342
																											203.206	0.151	0.21					92.3873		140.329
																											203.409	0.15	0.209					253.368		266.41
																											203.612	0.148	0.207					372.361		143.384
																											203.814	0.146	0.205					123.384		227.385
																											204.017	0.144	0.203					178.255		70.3566
																											204.22	0.142	0.201					94.3437		115.407
																											204.423	0.141	0.199					132.262		90.4515
																											204.626	0.139	0.197					97.3298		108.354
																											204.828	0.137	0.195					92.299		91.291
																											205.031	0.135	0.193					230.367		103.418
																											205.234	0.134	0.191					388.339		213.359
																											205.437	0.132	0.189					92.3316		173.378
																											205.64	0.13	0.186					125.348		276.357
																											205.842	0.129	0.184					74.3148		164.414
																											206.045	0.127	0.182					45.3613		57.3941
																											206.248	0.125	0.18					348.322		111.513
																											206.451	0.124	0.178					232.312		89.3831
																											206.654	0.122	0.176					219.4		87.4067
																											206.856	0.121	0.174					121.299		119.384
																											207.059	0.12	0.172					87.2718		107.414
																											207.262	0.118	0.17					171.354		248.388
																											207.465	0.117	0.168					197.298		113.344
																											207.668	0.116	0.166					213.32		132.472
																											207.87	0.114	0.163					83.2971		121.418
																											208.073	0.113	0.162					42.3088		292.368
																											208.276	0.112	0.159					306.396		67.3317
																											208.479	0.111	0.157					79.3342		90.2853
																											208.682	0.109	0.155					83.4394		69.3754
																											208.884	0.108	0.153					106.329		126.378
																											209.087	0.107	0.151					435.369		115.343
																											209.29	0.106	0.15					32.3736		197.334
																											209.493	0.1	0.147					62.329		260.368
																											209.696	0.1	0.145					122.342		53.3557
																											209.898	0.1	0.143					142.364		259.393
																											210.101	0.1	0.141					109.339		231.373
																											210.304	0.1	0.139					195.409		332.359
																											210.507	0.1	0.138					141.321		88.4099
																											210.71	0.1	0.136					87.2271		55.3742
																											210.912	0.1	0.134					263.356		88.3228
																											211.115	0.1	0.132					51.3555		479.391
																											211.318	0.099	0.13					69.2172		51.357
																											211.521	0.099	0.129					211.357		239.419
																											211.724	0.099	0.127					408.254		185.406
																											211.926	0.099	0.126					146.256		108.405
																											212.129	0.099	0.124					23.3345		89.4978
																											212.332	0.099	0.123					144.362		113.367
																											212.535	0.099	0.121					56.3182		229.378
																											212.738	0.099	0.119					296.337		174.367
																											212.94	0.098	0.118					72.3016		167.362
																											213.143	0.098	0.116					157.327		208.424
																											213.346	0.098	0.115					89.2944		155.419
																											213.549	0.098	0.114					336.341		208.491
																											213.752	0.098	0.112					94.3249		105.441
																											213.954	0.098	0.111					110.293		202.392
																											214.157	0.097	0.109					65.3526		33.3647
																											214.36	0.097	0.108					221.345		350.427
																											214.563	0.097	0.107					124.278		54.3594
																											214.766	0.097	0.106					114.319		125.513
																											214.968	0.097	0.105					115.346		123.386
																											215.171	0.097	0.103					71.3378		147.384
																											215.374	0.097	0.102					110.304		161.41
																											215.577	0.097	0.101					34.3352		223.398
																											215.78	0.097	0.099					103.401		451.386
																											215.982	0.096	0.098					2519.46		104.502
																											216.185	0.096	0.097					89.5032		86.4616
																											216.388	0.096	0.096					39.3016		375.389
																											216.591	0.096	0.095					107.295		90.3955
																											216.794	0.096	0.093					194.302		96.3849
																											216.996	0.096	0.092					42.2864		117.541
																											217.199	0.096	0.091					79.331		45.342
																											217.402	0.096	0.09					196.333		310.354
																											217.605	0.096	0.089					119.306		157.405
																											217.808	0.095	0.088					196.305		157.385
																											218.01	0.095	0.087					185.405		31.3658
																											218.213	0.095	0.086					108.359		126.334
																											218.416	0.095	0.085					83.3185		153.404
																											218.619	0.095	0.084					117.394		82.4683
																											218.822	0.095	0.083					66.3187		152.411
																											219.024	0.095	0.082					210.397		310.373
																											219.227	0.094	0.081					146.309		127.437
																											219.43	0.094	0.081					119.362		74.3959
																											219.633	0.094	0.08					76.3199		123.382
																											219.836	0.094	0.079					75.325		90.3607
																											220.038	0.094	0.078					110.282		200.387
																											220.241	0.094	0.077					103.362		111.515
																											220.444	0.094	0.076					84.3325		82.4897
																											220.647	0.094	0.076					128.38		205.36
																											220.85	0.094	0.075					181.277		161.435
																											221.052	0.094	0.075					132.368		88.3982
																											221.255	0.094	0.074					208.368		183.361
																											221.458	0.094	0.073					42.3425		56.3729
																											221.661	0.094	0.073					219.413		101.405
																											221.864	0.093	0.072					53.2991		109.406
																											222.066	0.093	0.072					164.408		77.3049
																											222.269	0.093	0.071					174.314		166.339
																											222.472	0.093	0.071					329.388		260.33
																											222.675	0.093	0.07					425.366		377.349
																											222.878	0.093	0.07					124.274		508.382
																											223.08	0.093	0.069					73.3352		242.383
																											223.283	0.093	0.069					74.3393		117.37
																											223.486	0.093	0.069					99.3135		205.375
																											223.689	0.092	0.068					126.313		107.371
																											223.892	0.092	0.067					280.34		156.37
																											224.094	0.092	0.067					139.348		43.43
																											224.297	0.092	0.067					69.3346		33.4125
																											224.5	0.092	0.066					106.451		270.407
																											224.703	0.091	0.066					160.385		190.457
																											224.906	0.091	0.066					160.356		91.3868
																											225.108	0.091	0.065					59.3179		432.387
																											225.311	0.091	0.065					68.4046		55.2922
																											225.514	0.091	0.064					148.361		225.394
																											225.717	0.091	0.064					103.294		87.3994
																											225.92	0.09	0.064					383.35		116.341
																											226.122	0.09	0.064					210.376		186.354
																											226.325	0.09	0.064					124.384		179.342
																											226.528	0.09	0.063					119.466		38.2833
																											226.731	0.09	0.063					203.372		119.422
																											226.934	0.089	0.063					142.291		127.413
																											227.136	0.089	0.063					97.4069		169.363
																											227.339	0.089	0.063					120.332		185.364
																											227.542	0.088	0.063					150.357		370.366
																											227.745	0.088	0.063					222.334		96.5247
																											227.948	0.088	0.062					324.325		122.418
																											228.15	0.088	0.062					64.334		63.4054
																											228.353	0.087	0.062					90.3542		140.429
																											228.556	0.087	0.062					251.291		224.364
																											228.759	0.087	0.062					151.36		291.339
																											228.962	0.087	0.062					138.391		125.373
																											229.164	0.086	0.061					247.335		207.343
																											229.367	0.086	0.061					190.41		171.344
																											229.57	0.085	0.061					99.222		184.388
																											229.773	0.085	0.061					111.342		284.386
																											229.976	0.085	0.061					120.332		109.433
																											230.178	0.084	0.061					974.421		590.377
																											230.381	0.084	0.061					141.464		207.389
																											230.584	0.084	0.061					217.404		192.405
																											230.787	0.084	0.061					113.323		126.428
																											230.99	0.083	0.061					156.284		131.302
																											231.192	0.083	0.061					230.42		217.408
																											231.395	0.082	0.061					146.292		107.383
																											231.598	0.082	0.061					95.2931		284.38
																											231.801	0.082	0.061					106.378		123.374
																											232.004	0.081	0.061					306.33		152.34
																											232.206	0.081	0.061					44.3043		104.4
																											232.409	0.081	0.06					146.305		95.4149
																											232.612	0.081	0.06					141.341		70.4496
																											232.815	0.08	0.06					270.286		204.394
																											233.018	0.08	0.059					94.3678		187.354
																											233.22	0.079	0.059					96.317		230.385
																											233.423	0.079	0.058					109.331		103.379
																											233.626	0.035*	0.058					95.3357		127.495
																											233.829	24.537*	0.058					60.2548		112.332
																											234.032	0.057*	0.058					37.3242		209.452
																											234.234	0.075	0.058					55.3495		255.367
																											234.437	0.077	0.057					104.383		213.356
																											234.64	0.077	0.057					50.3639		60.3957
																											234.843	0.076	0.057					55.2997		187.349
																											235.046	0.076	0.057					290.395		39.3437
																											235.248	0.076	0.057					58.3034		147.354
																											235.451	0.075	0.057					148.328		114.494
																											235.654	0.075	0.056					773.393		437.395
																											235.857	0.075	0.056					125.426		102.385
																											236.06	0.075	0.056					451.392		201.438
																											236.262	0.074	0.056					411.321		184.424
																											236.465	0.074	0.056					113.365		88.3703
																											236.668	0.073	0.056					226.306		192.43
																											236.871	0.073	0.056					152.388		152.442
																											237.074	0.073	0.056					111.244		67.3523
																											237.276	0.073	0.056					90.415		85.4103
																											237.479	0.072	0.056					47.3437		206.377
																											237.682	0.072	0.055					335.339		182.3
																											237.885	0.072	0.055					124.379		53.4003
																											238.088	0.072	0.055					129.309		128.394
																											238.29	0.072	0.055					116.318		182.345
																											238.493	0.072	0.055					76.4401		40.3656
																											238.696	0.072	0.054					75.3473		184.405
																											238.899	0.072	0.054					180.317		298.38
																											239.102	0.072	0.054					72.3948		372.375
																											239.304	0.072	0.054					279.308		266.415
																											239.507	0.072	0.054					177.315		57.4693
																											239.71	0.072	0.054					69.299		217.33
																											239.913	0.073	0.054					274.323		71.3988
																											240.116	0.073	0.053					76.3011		115.445
																											240.318	0.073	0.053					250.343		223.315
																											240.521	0.074	0.053					103.309		157.368
																											240.724	0.075	0.053					66.3818		91.4812
																											240.927	0.076	0.053					72.3068		73.3344
																											241.13	0.076	0.053					116.313		51.2716
																											241.332	0.077	0.053					105.31		109.319
																											241.535	0.078	0.053					95.3192		257.395
																											241.738	0.079	0.052					65.3151		101.455
																											241.941	0.08	0.052					105.261		70.3824
																											242.144	0.081	0.052					240.324		117.556
																											242.346	0.082	0.052					95.3496		132.336
																											242.549	0.083	0.052					145.358		187.454
																											242.752	0.084	0.052					141.33		150.392
																											242.955	0.085	0.052					289.327		182.362
																											243.158	0.087	0.052					123.283		733.356
																											243.36	0.088	0.052					296.304		110.403
																											243.563	0.089	0.052					91.3816		28.3777
																											243.766	0.09	0.052					190.355		70.1994
																											243.969	0.091	0.052					88.3726		202.411
																											244.172	0.093	0.052					115.308		99.3686
																											244.374	0.094	0.052					239.353		184.348
																											244.577	0.094	0.052					433.294		200.37
																											244.78	0.096	0.052					74.338		106.388
																											244.983	0.096	0.052					388.307		69.4129
																											245.186	0.097	0.052					92.325		102.392
																											245.388	0.098	0.052					307.362		494.405
																											245.591	0.099	0.051					87.2986		205.363
																											245.794	0.1	0.051					202.346		155.393
																											245.997	0.1	0.051					145.368		65.4142
																											246.2	0.101	0.051					118.287		129.348
																											246.402	0.102	0.051					248.455		99.3338
																											246.605	0.102	0.051					89.3547		172.397
																											246.808	0.103	24.523*					92.4405		139.389
																											247.011	0.103	24.556*					91.3378		55.3778
																											247.214	0.104	0.045*					319.306		77.3694
																											247.416	0.105	0.051					161.336		190.358
																											247.619	0.105	0.051					182.363		174.373
																											247.822	0.105	0.051					274.33		79.395
																											248.025	0.106	0.051					189.403		49.4015
																											248.228	0.106	0.051					151.252		132.352
																											248.43	0.107	0.051					76.3205		143.441
																											248.633	0.107	0.051					119.273		159.318
																											248.836	0.108	0.051					45.2867		112.379
																											249.039	0.108	0.051					161.307		116.452
																											249.242	0.109	0.051					207.378		132.411
																											249.444	0.109	0.051					155.324		88.4145
																											249.647	0.109	0.051					43.2852		114.348
																											249.85	0.11	0.051					114.371		54.4476
																											250.053	0.11	0.051					104.3		132.322
																											250.256	0.111	0.051					127.398		242.396
																											250.458	0.111	0.051					61.6414		211.444
																											250.661	0.111	0.051					122.332		73.3944
																											250.864	0.111	0.051					305.374		185.445
																											251.067	0.112	0.05					115.358		184.471
																											251.27	0.112	0.05					265.411		166.422
																											251.472	0.112	0.05					94.2905		129.348
																											251.675	0.113	0.05					120.292		243.381
																											251.878	0.113	0.049					54.3245		258.39
																											252.081	0.114	0.049					143.306		131.399
																											252.284	0.114	0.049					56.2736		128.392
																											252.487	0.114	0.049					175.323		213.418
																											252.689	0.114	0.049					159.362		231.467
																											252.892	0.114	0.049					87.3407		173.35
																											253.095	0.114	0.049					163.317		216.456
																											253.298	0.114	0.048					140.332		213.382
																											253.5	0.115	0.048					215.38		131.346
																											253.703	0.115	0.048					179.32		495.405
																											253.906	0.115	0.048					143.332		126.35
																											254.109	0.115	0.048					131.334		357.307
																											254.312	0.115	0.048					64.2826		76.4009
																											254.515	0.115	0.048					36.3383		355.297
																											254.717	0.115	0.048					75.2657		147.461
																											254.92	0.114	0.048					72.2874		97.3305
																											255.123	0.114	0.047					143.37		88.3624
																											255.326	0.114	0.047					60.3609		88.4258
																											255.528	0.114	0.047					78.2908		160.369
																											255.731	0.114	0.047					147.35		241.416
																											255.934	0.114	0.047					194.267		144.36
																											256.137	0.114	0.047					41.2604		199.377
																											256.34	0.114	0.047					75.4409		366.347
																											256.542	0.113	0.046					50.4		163.365
																											256.745	0.113	0.046					150.342		143.36
																											256.948	0.112	0.046					150.31		88.4296
																											257.151	0.112	0.046					437.27		108.366
																											257.354	0.112	0.046					236.299		164.408
																											257.557	0.112	0.046					84.4312		108.421
																											257.759	0.111	0.046					217.336		105.407
																											257.962	0.111	0.046					164.296		30.3728
																											258.165	0.111	0.046					68.301		68.4222
																											258.368	0.11	0.045					41.4621		237.379
																											258.571	0.109	0.045					167.394		269.297
																											258.773	0.109	0.045					233.366		120.469
																											258.976	0.109	0.045					69.3304		99.441
																											259.179	0.108	0.045					200.351		236.466
																											259.382	0.108	0.045					32.2598		143.402
																											259.584	0.107	0.045					153.368		72.3548
																											259.787	0.106	0.045					126.376		133.409
																											259.99	0.106	0.045					33.4539		109.437
																											260.193	0.106	0.044					269.317		97.3095
																											260.396	0.105	0.044					87.4662		83.4316
																											260.598	0.105	0.044					86.3473		178.401
																											260.801	0.104	0.044					179.358		111.426
																											261.004	0.104	0.044					123.334		89.4582
																											261.207	0.103	0.044					65.3544		144.323
																											261.41	0.103	0.044					258.383		258.401
																											261.613	0.103	0.044					138.359		171.364
																											261.815	0.102	0.044					110.343		411.375
																											262.018	0.102	0.044					100.382		79.4001
																											262.221	0.102	0.044					155.339		199.39
																											262.424	0.102	0.044					139.32		129.353
																											262.627	0.102	0.044					135.337		148.345
																											262.829	0.007*	0.044					222.373		118.295
																											263.032	0.049*	0.045					175.287		86.4004
																											263.235	0.097*	0.045					150.331		220.388
																											263.438	0.103	0.045					272.303		168.407
																											263.641	0.104	0.045					50.3653		116.421
																											263.843	0.105	0.046					223.341		376.426
																											264.046	0.105	0.046					87.314		94.38
																											264.249	0.106	0.047					319.377		75.3186
																											264.452	0.107	0.047					86.3135		260.4
																											264.655	0.108	0.048					267.362		125.363
																											264.857	0.109	0.049					755.28		117.361
																											265.06	0.111	0.049					117.309		147.398
																											265.263	0.112	0.05					335.347		175.426
																											265.466	0.114	0.051					131.371		21.2934
																											265.669	0.115	0.051					126.39		286.362
																											265.871	0.117	0.052					893.375		129.394
																											266.074	0.118	0.053					187.326		245.35
																											266.277	0.119	0.054					156.372		276.361
																											266.48	0.121	0.054					59.2562		231.395
																											266.683	0.123	0.055					67.3009		20.3432
																											266.885	0.124	0.056					95.377		145.478
																											267.088	0.126	0.056					160.351		95.3795
																											267.291	0.127	0.057					47.302		121.411
																											267.494	0.129	0.058					104.372		99.4012
																											267.697	0.13	0.058					158.389		282.359
																											267.899	0.131	0.059					151.359		76.4312
																											268.102	0.132	0.06					121.359		193.403
																											268.305	0.133	0.06					212.307		179.407
																											268.508	0.135	0.061					55.3495		49.392
																											268.711	0.136	0.061					144.308		115.391
																											268.913	0.136	0.061					205.341		64.3929
																											269.116	0.138	0.062					37.2808		53.4092
																											269.319	0.138	0.062					231.445		125.481
																											269.522	0.139	0.063					116.342		80.3306
																											269.725	0.14	0.063					41.3575		111.398
																											269.927	0.141	0.063					164.355		78.39
																											270.13	0.141	0.063					175.291		105.335
																											270.333	0.142	0.064					65.5104		85.4662
																											270.536	0.143	0.064					96.4032		57.3844
																											270.739	0.143	0.064					183.447		265.397
																											270.941	0.144	0.065					150.411		213.42
																											271.144	0.144	0.065					46.4286		39.3782
																											271.347	0.145	0.065					73.3112		124.422
																											271.55	0.145	0.066					90.2691		72.4104
																											271.753	0.145	0.066					364.427		85.3946
																											271.955	0.146	0.066					427.397		212.393
																											272.158	0.146	0.066					227.342		158.44
																											272.361	0.147	0.066					47.3351		178.451
																											272.564	0.147	0.066					187.333		280.402
																											272.767	0.147	0.066					98.3083		131.39
																											272.969	0.147	0.066					101.356		146.485
																											273.172	0.148	0.066					105.353		63.3797
																											273.375	0.148	0.067					63.2919		87.4397
																											273.578	0.148	0.067					55.4171		124.363
																											273.781	0.148	0.067					76.322		149.401
																											273.983	0.148	0.067					260.366		151.367
																											274.186	0.148	0.067					338.355		340.34
																											274.389	0.148	0.067					222.323		52.4376
																											274.592	0.148	0.067					118.337		114.473
																											274.795	0.148	0.068					128.357		191.353
																											274.997	0.148	0.068					175.377		226.461
																											275.2	0.148	0.069					458.366		28.3918
																											275.403	0.148	0.069					136.364		192.369
																											275.606	0.148	0.069					43.292		225.428
																											275.809	0.148	0.069					44.3043		97.468
																											276.011	0.147	0.07					229.302		61.4085
																											276.214	0.147	0.07					133.37		224.374
																											276.417	0.147	0.07					108.31		142.44
																											276.62	0.146	0.07					47.3273		169.395
																											276.823	0.146	0.071					203.358		60.3107
																											277.025	0.145	0.071					53.2864		274.403
																											277.228	0.145	0.071					108.418		302.408
																											277.431	0.144	0.071					63.3582		194.406
																											277.634	0.144	0.071					84.2618		264.38
																											277.837	0.143	0.071					434.387		268.374
																											278.039	0.142	0.071					220.333		80.3915
																											278.242	0.142	0.071					104.337		118.414
																											278.445	0.141	0.071					180.329		136.373
																											278.648	0.141	0.071					181.295		135.4
																											278.851	0.14	0.071					165.326		133.752
																											279.053	0.139	0.071					98.296		432.386
																											279.256	0.139	0.071					32.3613		200.411
																											279.459	0.138	0.071					146.413		80.41
																											279.662	0.138	0.071					240.322		226.453
																											279.865	0.137	0.071					142.336		258.369
																											280.067	0.136	0.071					95.3624		111.413
																											280.27	0.136	0.071					139.349		191.432
																											280.473	0.135	0.071					280.323		248.33
																											280.676	0.134	0.071					56.3786		296.372
																											280.879	0.134	0.071					163.297		40.4514
																											281.081	0.133	0.071					84.4067		87.4324
																											281.284	0.133	0.071					106.29		118.441
																											281.487	0.133	0.071					197.37		149.377
																											281.69	0.132	0.071					88.3703		80.3754
																											281.893	0.132	0.071					108.286		131.38
																											282.095	0.132	0.071					113.334		298.413
																											282.298	0.132	0.071					294.377		141.383
																											282.501	0.132	0.071					383.314		43.419
																											282.704	0.132	0.071					90.3258		204.373
																											282.907	0.132	0.071					294.321		131.433
																											283.109	0.133	0.071					187.389		212.439
																											283.312	0.133	0.07					188.304		39.3016
																											283.515	0.133	0.07					78.2696		43.4179
																											283.718	0.134	0.07					112.356		52.3726
																											283.921	0.135	0.07					131.409		74.3683
																											284.123	0.135	0.07					68.2941		139.352
																											284.326	0.136	0.07					110.329		116.328
																											284.529	0.137	0.07					128.374		243.756
																											284.732	0.138	0.07					378.347		64.4
																											284.935	0.139	0.07					154.293		117.525
																											285.137	0.139	0.07					792.394		89.4258
																											285.34	0.14	0.07					60.2543		117.35
																											285.543	0.141	0.069					108.32		142.466
																											285.746	0.142	0.069					61.3119		184.452
																											285.949	0.143	0.069					62.271		166.319
																											286.151	0.144	0.069					36.3811		163.415
																											286.354	0.145	0.069					79.345		245.343
																											286.557	0.146	0.069					153.313		49.3713
																											286.76	0.147	0.069					68.3818		166.363
																											286.963	0.147	0.069					123.363		61.3907
																											287.165	0.148	0.069					70.3599		200.431
																											287.368	0.149	0.069					34.2932		213.358
																											287.571	0.15	0.069					89.3512		220.371
																											287.774	0.151	0.069					604.39		379.406
																											287.977	0.151	0.069					84.4002		175.375
																											288.179	0.152	0.069					116.268		367.351
																											288.382	0.153	0.069					76.291		267.414
																											288.585	0.153	0.069					85.3607		271.372
																											288.788	0.154	24.535*					222.374		162.356
																											288.991	0.154	0.028*					218.317		68.3511
																											289.193	0.154	0.066*					110.37		103.312
																											289.396	0.155	0.07					46.3145		122.367
																											289.599	0.155	0.07					41.343		147.394
																											289.802	0.156	0.072					28.4121		194.422
																											290.005	0.156	0.072					82.2742		487.414
																											290.207	0.156	0.073					115.349		161.348
																											290.41	0.157	0.073					343.505		156.412
																											290.613	0.157	0.075					146.283		72.4219
																											290.816	0.157	0.075					164.362		112.499
																											291.019	0.157	0.076					113.266		42.3912
																											291.221	0.157	0.078					64.428		111.408
																											291.424	0.157	0.079					229.307		87.5438
																											291.627	0.158	0.08					80.2617		317.418
																											291.83	0.158	0.081					192.269		94.4104
																											292.033	0.114*	0.082					222.337		45.4102
																											292.235	0.052*	0.083					96.254		508.395
																											292.438	0.137*	0.084					58.3422		184.346
																											292.641	0.156	0.085					198.309		69.4493
																											292.844	0.157	0.087					70.3331		71.489
																											293.047	0.157	0.088					258.288		246.394
																											293.249	0.157	0.089					341.404		146.381
																											293.452	0.157	0.09					279.278		280.343
																											293.655	0.157	0.091					123.284		62.4283
																											293.858	0.157	0.092					103.273		81.4264
																											294.061	0.157	0.093					227.337		215.392
																											294.263	0.157	0.093					61.3123		278.4
																											294.466	0.156	0.094					113.386		51.2911
																											294.669	0.156	0.095					263.437		289.391
																											294.872	0.156	0.095					204.364		184.403
																											295.075	0.156	0.096					100.402		161.318
																											295.277	0.155	0.096					41.228		89.3826
																											295.48	0.155	0.097					128.346		125.367
																											295.683	0.154	0.097					162.238		199.425
																											295.886	0.154	0.097					123.36		166.362
																											296.089	0.154	0.098					77.4169		69.4129
																											296.291	0.153	0.098					76.3887		128.433
																											296.494	0.153	0.098					71.3626		219.331
																											296.697	0.153	0.099					191.327		85.3279
																											296.9	0.152	0.099					104.344		309.349
																											297.103	0.152	0.099					96.384		44.4255
																											297.305	0.151	0.099					43.3138		148.404
																											297.508	0.151	0.099					351.383		97.3666
																											297.711	0.151	0.1					37.3599		111.396
																											297.914	0.151	0.1					99.3168		458.408
																											298.117	0.151	0.1					77.3212		150.401
																											298.319	0.151	0.1					125.312		379.41
																											298.522	0.151	0.1					94.3755		333.388
																											298.725	0.151	0.1					86.3413		118.297
																											298.928	0.151	0.1					104.398		99.3771
																											299.131	0.151	0.101					246.346		308.403
																											299.333	0.151	0.101					179.391		123.39
																											299.536	0.151	0.101					85.4099		187.343
																											299.739	0.152	0.101					232.331		191.368
																											299.942	0.152	0.101					91.2755		133.369
																											300.145	0.152	0.102					76.3394		120.372
																											300.347	0.153	0.102					164.347		282.416
																											300.55	0.153	0.102					150.27		142.382
																											300.753	0.154	0.102					217.337		154.453
																											300.956	0.154	0.102					238.338		189.455
																											301.159	0.155	0.102					41.4003		53.3543
																											301.361	0.156	0.102					125.319		180.416
																											301.564	0.156	0.102					134.359		120.506
																											301.767	0.157	0.102					33.2978		30.4484
																											301.97	0.157	0.102					197.349		244.384
																											302.173	0.158	0.102					36.325		115.461
																											302.375	0.159	0.102					64.32		409.429
																											302.578	0.159	0.102					156.344		178.342
																											302.781	0.16	0.102					298.333		75.4752
																											302.984	0.16	0.102					159.357		83.424
																											303.187	0.161	0.102					67.2986		139.359
																											303.389	0.162	0.102					166.352		79.3508
																											303.592	0.162	0.101					97.2757		275.399
																											303.795	0.163	0.101					94.3912		165.331
																											303.998	0.163	0.101					105.253		226.392
																											304.201	0.163	0.101					109.337		143.353
																											304.403	0.163	0.1					52.3094		61.5245
																											304.606	0.164	0.1					52.2794		195.403
																											304.809	0.164	0.1					262.36		45.4982
																											305.012	0.164	0.1					155.355		48.3379
																											305.215	0.165	0.1					67.4409		167.391
																											305.417	0.165	0.099					59.3089		77.3234
																											305.62	0.165	0.099					96.3424		156.4
																											305.823	0.165	0.099					91.2457		75.3209
																											306.026	0.165	0.099					137.382		55.3807
																											306.229	0.165	0.098					303.389		269.335
																											306.431	0.165	0.098					36.3286		47.2992
																											306.634	0.165	0.097					50.2894		48.48
																											306.837	0.165	0.097					264.341		161.38
																											307.04	0.165	0.097					231.366		126.438
																											307.243	0.165	0.097					188.338		148.378
																											307.445	0.165	0.096					457.359		134.38
																											307.648	0.165	0.096					350.419		76.4435
																											307.851	0.165	0.096					55.4209		361.402
																											308.054	0.164	0.096					51.3395		82.3197
																											308.257	0.164	0.096					203.338		136.453
																											308.459	0.164	0.096					84.3961		52.3614
																											308.662	0.164	0.096					616.332		175.384
																											308.865	0.163	0.096					80.2902		86.4178
																											309.068	0.163	0.096					280.338		75.4034
																											309.271	0.163	0.096					46.4		104.504
																											309.473	0.163	0.096					92.3395		254.374
																											309.676	0.163	0.096					71.3115		164.391
																											309.879	0.163	0.096					151.256		158.422
																											310.082	0.162	0.097					456.353		199.403
																											310.285	0.162	0.097					117.321		206.388
																											310.487	0.162	0.097					201.312		69.3947
																											310.69	0.162	0.098					179.299		186.337
																											310.893	0.162	0.098					258.327		156.522
																											311.096	0.162	0.099					99.4388		105.452
																											311.299	0.162	0.1					113.356		142.299
																											311.501	0.162	0.1					32.2407		200.339
																											311.704	0.162	0.101					370.316		116.382
																											311.907	0.162	0.102					69.3146		104.4
																											312.11	0.162	0.103					158.368		127.459
																											312.313	0.162	0.103					182.351		124.439
																											312.515	0.162	0.104					66.3611		141.482
																											312.718	0.162	0.105					69.3882		115.415
																											312.921	0.163	0.105					43.2817		74.4444
																											313.124	0.163	0.106					83.421		152.342
																											313.327	0.163	0.107					95.3442		174.436
																											313.529	0.163	0.107					61.2408		99.4034
																											313.732	0.163	0.108					185.305		90.4912
																											313.935	0.164	0.108					559.335		135.391
																											314.138	0.164	0.109					81.3758		140.353
																											314.341	0.165	0.109					228.362		162.364
																											314.543	0.165	0.11					53.3599		155.382
																											314.746	0.165	0.11					133.474		117.404
																											314.949	0.165	0.11					49.3612		65.3841
																											315.152	0.166	0.111					212.432		193.304
																											315.355	0.166	0.111					119.313		141.451
																											315.557	0.166	0.111					178.339		202.389
																											315.76	0.167	0.111					389.357		150.457
																											315.963	0.167	0.111					214.358		178.387
																											316.166	0.168	0.112					333.308		98.4478
																											316.369	0.168	0.112					153.304		116.443
																											316.571	0.168	0.112					132.377		97.4606
																											316.774	0.169	0.112					94.3715		126.406
																											316.977	0.169	0.112					17.2653		50.3422
																											317.18	0.169	0.112					252.35		103.449
																											317.383	0.169	0.112					98.3337		64.4487
																											317.585	0.169	0.112					229.387		94.4267
																											317.788	0.17	0.112					147.372		94.4599
																											317.991	0.17	0.112					227.338		107.33
																											318.194	0.17	0.112					66.3986		103.475
																											318.397	0.17	0.112					93.3718		177.441
																											318.599	0.17	0.112					113.389		75.3639
																											318.802	0.17	0.112					217.345		206.379
																											319.005	0.17	0.112					130.309		111.347
																											319.208	0.17	0.112					127.349		246.441
																											319.411	0.17	0.112					122.364		53.4053
																											319.613	0.17	0.112					76.3104		245.381
																											319.816	0.17	0.112					66.3727		100.446
																											320.019	0.169	0.112					64.3327		81.4366
																											320.222	0.169	0.111					164.345		150.396
																											320.425	0.169	0.111					77.3236		86.3802
																											320.627	0.169	0.111					60.2846		66.44
																											320.83	0.169	0.111					104.354		149.423
																											321.033	0.169	0.111					54.3986		112.472
																											321.236	0.169	0.111					171.365		364.38
																											321.439	0.169	0.111					103.373		160.378
																											321.641	0.169	0.11					553.347		153.415
																											321.844	0.168	0.11					190.337		50.3518
																											322.047	0.168	0.11					152.268		103.313
																											322.25	0.168	0.109					164.341		293.384
																											322.453	0.168	0.109					179.279		196.392
																											322.655	0.168	0.109					84.3553		443.346
																											322.858	0.168	0.109					62.3405		115.391
																											323.061	0.168	0.109					445.374		77.4125
																											323.264	0.168	0.109					682.477		140.366
																											323.467	0.168	0.108					314.262		124.436
																											323.669	0.168	0.108					152.358		239.432
																											323.872	0.168	0.108					85.3556		86.4598
																											324.075	0.142*	0.108					388.392		179.361
																											324.278	0.065*	0.108					143.305		30.3705
																											324.481	0.142*	0.108					176.388		76.3893
																											324.683	0.166	0.108					181.378		136.381
																											324.886	0.168	0.108					33.3343		71.3239
																											325.089	0.169	0.108					131.281		153.382
																											325.292	0.169	0.108					82.2232		75.3326
																											325.495	0.169	0.109					33.4539		53.3411
																											325.697	0.169	0.109					303.351		94.4144
																											325.9	0.169	0.109					102.456		152.399
																											326.103	0.17	0.109					158.306		86.4782
																											326.306	0.17	0.11					100.284		293.344
																											326.509	0.17	0.11					75.3884		128.425
																											326.711	0.17	0.111					147.234		136.371
																											326.914	0.171	0.111					48.3555		176.778
																											327.117	0.171	0.111					119.299		75.353
																											327.32	0.171	0.112					207.374		162.315
																											327.523	0.171	0.112					185.377		140.431
																											327.725	0.171	0.113					109.327		142.415
																											327.928	0.171	0.113					50.3026		83.4469
																											328.131	0.171	0.114					314.344		76.3782
																											328.334	0.171	0.114					117.278		76.4822
																											328.537	0.171	0.115					505.351		221.406
																											328.739	0.171	0.115					114.278		218.415
																											328.942	0.171	0.116					116.318		331.411
																											329.145	0.171	0.117					166.276		58.4251
																											329.348	0.172	0.117					78.3789		223.384
																											329.551	0.172	0.118					247.394		430.337
																											329.753	0.172	0.118					85.3229		117.45
																											329.956	0.172	0.118					73.4143		90.463
																											330.159	0.172	0.119					189.39		55.2957
																											330.362	0.172	0.119					62.3491		150.405
																											330.565	0.172	0.12					111.372		80.3616
																											330.767	0.171	0.12					66.3015		137.402
																											330.97	0.171	0.12					56.3756		111.376
																											331.173	0.171	0.12					92.3126		108.411
																											331.376	0.171	0.12					106.352		58.368
																											331.579	0.171	0.12					57.2765		67.3417
																											331.781	0.171	0.12					215.307		155.433
																											331.984	0.171	0.121					127.331		44.3916
																											332.187	0.171	0.121					169.297		65.4987
																											332.39	0.171	0.12					18.3226		576.395
																											332.593	0.171	0.12					134.379		117.412
																											332.795	0.17	0.12					105.267		190.38
																											332.998	0.17	0.12					74.3265		126.342
																											333.201	0.17	0.12					129.312		409.411
																											333.404	0.17	0.12					76.3522		61.5159
																											333.607	0.17	0.029*					173.326		123.382
																											333.809	0.17	0.053*					277.348		73.3766
																											334.012	0.17	0.112*					174.387		99.3556
																											334.215	0.17	0.118					134.423		96.4676
																											334.418	0.17	0.119					104.323		45.4274
																											334.621	0.17	0.119					198.277		130.387
																											334.823	0.17	0.118					173.332		76.4294
																											335.026	0.17	0.118					52.4283		41.3081
																											335.229	0.17	0.118					82.3117		172.329
																											335.432	0.17	0.118					74.3683		121.355
																											335.635	0.17	0.118					148.3		76.4134
																											335.837	0.17	0.118					171.406		84.3398
																											336.04	0.17	0.117					139.345		64.3625
																											336.243	0.17	0.117					130.377		111.484
																											336.446	0.17	0.117					175.31		69.3725
																											336.649	0.17	0.117					141.36		96.44
																											336.851	0.17	0.117					447.371		160.412
																											337.054	0.171	0.117					27.5309		123.444
																											337.257	0.171	0.116					110.405		71.3729
																											337.46	0.171	0.116					68.3049		189.424
																											337.663	0.171	0.116					250.341		86.4173
																											337.865	0.171	0.116					75.375		57.3925
																											338.068	0.171	0.116					41.3973		44.4146
																											338.271	0.171	0.116					159.363		75.4531
																											338.474	0.171	0.116					69.3518		123.409
																											338.677	0.171	0.117					296.385		278.298
																											338.879	0.171	0.117					72.3346		64.3331
																											339.082	0.171	0.117					121.395		92.3553
																											339.285	0.171	0.117					100.334		49.4843
																											339.488	0.171	0.117					82.3651		137.386
																											339.691	0.17	0.117					153.338		221.417
																											339.893	0.17	0.117					63.4126		247.387
																											340.096	0.17	0.118					195.333		104.397
																											340.299	0.17	0.118					156.326		169.386
																											340.502	0.17	0.118					106.403		46.4375
																											340.705	0.17	0.119					100.416		303.429
																											340.907	0.169	0.119					73.3914		82.4936
																											341.11	0.169	0.12					423.372		107.433
																											341.313	0.169	0.12					248.397		136.427
																											341.516	0.169	0.12					90.3542		425.389
																											341.719	0.169	0.121					48.3419		157.388
																											341.921	0.169	0.121					73.3014		108.437
																											342.124	0.169	0.121					138.291		113.407
																											342.327	0.169	0.121					158.255		113.335
																											342.53	0.169	0.122					147.376		57.3628
																											342.733	0.169	0.122					51.2457		52.3794
																											342.935	0.168	0.123					45.2798		82.4397
																											343.138	0.168	0.123					259.371		271.346
																											343.341	0.168	0.123					77.3544		168.402
																											343.544	0.168	0.123					328.399		147.416
																											343.747	0.168	0.124					303.34		224.393
																											343.949	0.168	0.124					85.3558		94.4388
																											344.152	0.168	0.124					156.375		262.393
																											344.355	0.168	0.124					63.4157		92.3208
																											344.558	0.168	0.124					175.307		149.464
																											344.761	0.168	0.124					86.4178		135.418
																											344.963	0.168	0.124					314.302		167.417
																											345.166	0.168	0.124					104.326		119.351
																											345.369	0.168	0.124					282.346		228.396
																											345.572	0.168	0.124					71.2974		54.3628
																											345.775	0.168	0.124					40.3828		108.349
																											345.977	0.168	0.124					523.407		119.41
																											346.18	0.168	0.124					101.379		105.377
																											346.383	0.168	0.124					100.338		307.39
																											346.586	0.168	0.124					220.398		111.355
																											346.789	0.168	0.124					471.339		121.488
																											346.991	0.168	0.124					418.439		59.4624
																											347.194	0.168	0.124					84.2944		198.387
																											347.397	0.168	0.123					128.286		245.434
																											347.6	0.167	0.123					191.34		69.4433
																											347.803	0.167	0.123					346.295		142.349
																											348.005	0.167	0.123					78.287		826.412
																											348.208	0.167	0.123					209.334		130.437
																											348.411	0.167	0.123					22.5		189.43
																											348.614	0.166	0.122					208.347		97.2797
																											348.817	0.166	0.122					250.342		88.3632
																											349.019	0.166	0.122					184.382		106.462
																											349.222	0.166	0.122					48.222		251.438
																											349.425	0.166	0.122					132.344		40.3618
																											349.628	0.166	0.122					88.4123		88.4446
																											349.831	0.166	0.121					102.313		133.391
																											350.033	0.166	0.121					106.338		306.396
																											350.236	0.166	0.121					215.384		113.452
																											350.439	0.165	0.121					585.365		143.429
																											350.642	0.165	0.122					97.265		114.401
																											350.845	0.165	0.122					197.275		74.3619
																											351.047	0.165	0.122					86.3694		79.3062
																											351.25	0.165	0.122					150.325		50.4673
																											351.453	0.165	0.122					144.448		79.4235
																											351.656	0.165	0.122					204.357		30.3705
																											351.859	0.165	0.123					87.2896		93.372
																											352.061	0.165	0.123					176.296		51.408
																											352.264	0.165	0.123					175.308		659.292
																											352.467	0.165	0.123					18.3012		173.379
																											352.67	0.165	0.123					186.409		290.398
																											352.873	0.164	0.124					221.369		164.391
																											353.075	0.164	0.124					62.348		91.4756
																											353.278	0.164	0.124					117.265		33.4357
																											353.481	0.164	0.124					303.331		59.3318
																											353.684	0.164	0.124					120.396		83.4812
																											353.887	0.164	0.124					81.3775		214.364
																											354.089	0.164	0.125					246.4		92.413
																											354.292	0.164	0.125					78.3499		78.445
																											354.495	0.164	0.125					150.335		239.357
																											354.698	0.164	0.125					406.393		299.403
																											354.901	0.164	0.125					56.2985		222.406
																											355.103	0.164	0.126					135.35		104.416
																											355.306	0.164	0.126					54.3078		22.3256
																											355.509	0.164	0.126					218.361		79.3842
																											355.712	0.164	0.126					63.3079		167.362
																											355.915	0.164	0.126					26.344		83.33
																											356.117	0.164	0.126					125.412		95.3848
																											356.32	0.163	0.126					105.376		87.4444
																											356.523	0.163	0.126					12.3242		92.4826
																											356.726	0.163	0.126					57.314		29.3917
																											356.929	0.163	0.126					57.314		56.3338
																											357.131	0.147*	0.126					102.388		195.344
																											357.334	0.061*	0.126					234.296		203.349
																											357.537	0.134*	0.126					553.325		120.462
																											357.74	0.16	0.125					332.303		219.408
																											357.943	0.163	0.125					124.347		225.43
																											358.145	0.163	0.125					53.3376		135.36
																											358.348	0.163	0.125					182.424		122.367
																											358.551	0.163	0.125					157.332		186.506
																											358.754	0.163	0.125					279.359		66.3558
																											358.957	0.163	0.125					135.302		88.3678
																											359.159	0.163	0.124					117.364		114.506
																											359.362	0.163	0.124					198.307		243.35
																											359.565	0.163	0.124					92.3405		174.391
																											359.768	0.163	0.124					184.36		143.405
																											359.971	0.163	0.124					213.34		168.339
																											360.173	0.163	0.124					30.3689		90.4414
																											360.376	0.163	0.124					91.2507		162.384
																											360.579	0.163	0.124					499.321		97.405
																											360.782	0.163	0.124					73.3952		131.411
																											360.985	0.163	0.124					60.402		70.368
																											361.187	0.162	0.124					409.41		120.413
																											361.39	0.162	0.124					414.316		105.339
																											361.593	0.162	0.124					199.291		118.368
																											361.796	0.162	0.124					189.396		127.375
																											361.999	0.162	0.124					96.2993		120.411
																											362.201	0.162	0.124					78.3326		121.443
																											362.404	0.162	0.124					190.298		57.5516
																											362.607	0.162	0.124					211.386		128.404
																											362.81	0.162	0.124					327.384		112.421
																											363.013	0.162	0.124					187.318		95.4169
																											363.215	0.161	0.124					58.3625		42.424
																											363.418	0.161	0.124					317.355		70.5485
																											363.621	0.161	0.125					123.334		102.315
																											363.824	0.161	0.125					225.307		54.432
																											364.027	0.16	0.125					181.337		102.484
																											364.229	0.16	0.125					398.395		95.4915
																											364.432	0.16	0.125					442.414		102.409
																											364.635	0.159	0.125					41.3283		41.479
																											364.838	0.159	0.125					108.32		100.368
																											365.041	0.159	0.125					142.393		173.39
																											365.243	0.159	0.125					83.3186		51.4071
																											365.446	0.158	0.125					115.327		101.386
																											365.649	0.158	0.125					765.414		104.508
																											365.852	0.157	0.125					69.41		201.423
																											366.055	0.157	0.125					107.316		64.3685
																											366.257	0.157	0.125					188.371		109.446
																											366.46	0.157	0.125					149.348		92.3496
																											366.663	0.156	0.125					341.435		92.3496
																											366.866	0.156	0.125					77.3551		98.4353
																											367.069	0.156	0.125					404.376		102.476
																											367.272	0.155	0.125					168.365		65.4487
																											367.474	0.155	0.125					36.3383		66.3696
																											367.677	0.155	0.125					79.3598		127.998
																											367.88	0.154	0.125					50.3596		84.3711
																											368.083	0.154	0.125					98.392		77.331
																											368.286	0.154	0.125					186.334		73.4212
																											368.488	0.153	0.125					169.413		98.4572
																											368.691	0.153	0.124					131.336		117.363
																											368.894	0.152	0.124					144.252		67.4271
																											369.097	0.152	0.124					40.2618
																											369.299	0.151	0.124					246.413
																											369.502	0.151	0.124					347.418
																											369.705	0.15	0.124					18.72
																											369.908	0.15	0.124					104.289
																											370.111	0.15	0.124					29.4736
																											370.313	0.149	0.124					50.3887
																											370.516	0.148	0.124					73.3037
																											370.719	0.148	0.124					325.408
																											370.922	0.148	0.124					161.291
																											371.125	0.147	0.124					25.4238
																											371.328	0.147	0.124					78.3378
																											371.53	0.147	0.124					187.363
																											371.733	0.147	0.124					831.366
																											371.936	0.146	0.124					218.37
																											372.139	0.146	0.124					61.2766
																											372.342	0.146	0.124					204.391
																											372.544	0.146	0.124					147.36
																											372.747	0.146	0.124					112.343
																											372.95	0.146	0.124					101.289
																											373.153	0.146	0.124					208.347
																											373.356	0.146	0.124					57.3305
																											373.558	0.146	0.124					311.336
																											373.761	0.147	0.124					150.368
																											373.964	0.147	0.124					113.331
																											374.167	0.147	0.124					141.291
																											374.369	0.148	0.124					54.3344
																											374.572	0.148	0.124					34.3845
																											374.775	0.149	0.124					87.348
																											374.978	0.15	0.124					91.3297
																											375.181	0.151	0.124					37.4688
																											375.384	0.152	0.123					125.315
																											375.586	0.153	0.123					76.2582
																											375.789	0.155	0.123					96.409
																											375.992	0.156	0.123					79.2919
																											376.195	0.157	0.123					337.34
																											376.398	0.159	0.123					266.351
																											376.6	0.16	0.123					112.377
																											376.803	0.16	0.123					29.368
																											377.006	0.161	0.123					244.305
																											377.209	0.162	0.123					175.358
																											377.412	0.163	0.123					187.42
																											377.614	0.163	0.123					112.314
																											377.817	0.163	0.123					93.3975
																											378.02	0.163	0.123					155.482
																											378.223	0.163	0.123					127.286
																											378.426	0.164	0.123					26.4115
																											378.628	0.164	0.122					69.3416
																											378.831	0.165	0.122					117.34
																											379.034	0.166	0.122					208.364
																											379.237	0.167	0.122					232.355
																											379.44	0.168	0.122					200.366
																											379.642	0.169	0.122					165.311
																											379.845	0.171	0.122					103.296
																											380.048	0.172	0.053*					140.375
																											380.251	0.174	0.014*					129.365
																											380.454	0.175	0.109*					169.422
																											380.656	0.176	0.12*					56.4416
																											380.859	0.178	0.122					49.2525
																											381.062	0.179	0.122					89.3021
																											381.265	0.18	0.122					121.381
																											381.468	0.181	0.122					50.2721
																											381.67	0.182	0.122					180.331
																											381.873	0.183	0.122					55.3511
																											382.076	0.183	0.122					68.349
																											382.279	0.184	0.122					243.286
																											382.482	0.184	0.121					96.3043
																											382.684	0.185	0.121					126.429
																											382.887	0.186	0.121					78.3783
																											383.09	0.186	0.121					54.2544
																											383.293	0.186	0.121					207.335
																											383.496	0.186	0.121					76.3883
																											383.698	0.186	0.121					276.375
																											383.901	0.186	0.121					99.4245
																											384.104	0.186	0.121					76.252
																											384.307	0.186	0.121					279.393
																											384.51	0.186	0.121					213.421
																											384.712	0.186	0.121					285.342
																											384.915	0.186	0.121					47.3748
																											385.118	0.186	0.121					127.31
																											385.321	0.186	0.121					39.3377
																											385.524	0.186	0.121					98.3435
																											385.726	0.186	0.121					59.4581
																											385.929	0.186	0.121					106.279
																											386.132	0.186	0.121					30.3114
																											386.335	0.186	0.121					50.3125
																											386.538	0.187	0.121					245.389
																											386.74	0.187	0.12					106.35
																											386.943	0.187	0.12					55.369
																											387.146	0.187	0.12					173.387
																											387.349	0.187	0.12					59.3533
																											387.552	0.187	0.12					29.3313
																											387.754	0.187	0.12					43.3527
																											387.957	0.187	0.12					511.314
																											388.16	0.187	0.12					40.2931
																											388.363	0.187	0.12					86.3955
																											388.566	0.187	0.12					419.333
																											388.768	0.187	0.12					50.2693
																											388.971	0.187	0.12					133.34
																											389.174	0.187	0.119					66.3836
																											389.377	0.187	0.119					118.34
																											389.58	0.187	0.119					43.5322
																											389.782	0.187	0.119					280.358
																											389.985	0.187	0.119					76.3316
																											390.188	0.187	0.119					49.49
																											390.391	0.188	0.119					154.402
																											390.594	0.188	0.119					134.368
																											390.796	0.188	0.119					132.282
																											390.999	0.093*	0.118					123.263
																											391.202	0.135*	0.118					356.368
																											391.405	0.183*	0.118					119.371
																											391.608	0.187	0.118					185.356
																											391.81	0.188	0.118					22.3488
																											392.013	0.188	0.118					63.2878
																											392.216	0.189	0.118					69.3933
																											392.419	0.189	0.118					196.33
																											392.622	0.189	0.118					63.3138
																											392.824	0.189	0.118					126.352
																											393.027	0.189	0.118					106.442
																											393.23	0.189	0.118					121.408
																											393.433	0.189	0.117					158.296
																											393.636	0.189	0.117					127.312
																											393.838	0.189	0.117					29.4146
																											394.041	0.189	0.117					426.374
																											394.244	0.189	0.117					79.2929
																											394.447	0.189	0.117					145.338
																											394.65	0.189	0.117					96.3331
																											394.852	0.19	0.116					230.349
																											395.055	0.19	0.116					93.3235
																											395.258	0.19	0.116					299.353
																											395.461	0.19	0.116					163.326
																											395.664	0.19	0.116					560.446
																											395.866	0.19	0.116					106.359
																											396.069	0.19	0.116					59.3129
																											396.272	0.19	0.116					53.375
																											396.475	0.19	0.115					60.4076
																											396.678	0.19	0.116					51.4853
																											396.88	0.19	0.116					119.336
																											397.083	0.19	0.116					193.357
																											397.286	0.191	0.116					126.324
																											397.489	0.191	0.116					371.392
																											397.692	0.191	0.116					223.361
																											397.894	0.191	0.116					154.376
																											398.097	0.191	0.116					206.359
																											398.3	0.191	0.117					190.341
																											398.503	0.191	0.117					122.371
																											398.706	0.191	0.117					103.343
																											398.908	0.192	0.118					57.3043
																											399.111	0.192	0.118					104.323
																											399.314	0.192	0.118					127.331
																											399.517	0.192	0.119					97.317
																											399.72	0.192	0.12					89.3764
																											399.922	0.192	0.121					182.38
																											400.125	0.192	0.122					97.3473
																											400.328	0.192	0.123					142.387
																											400.531	0.192	0.124					107.335
																											400.734	0.192	0.126					131.275
																											400.936	0.192	0.127					296.395
																											401.139	0.192	0.129					361.374
																											401.342	0.193	0.131					105.33
																											401.545	0.193	0.132					226.362
																											401.748	0.193	0.134					141.371
																											401.95	0.193	0.136					85.2793
																											402.153	0.193	0.137					43.2778
																											402.356	0.193	0.139					248.347
																											402.559	0.193	0.14					110.33
																											402.762	0.193	0.141					294.24
																											402.964	0.193	0.142					227.365
																											403.167	0.193	0.144					208.373
																											403.37	0.193	0.145					152.454
																											403.573	0.193	0.147					95.4195
																											403.776	0.193	0.148					41.3586
																											403.978	0.193	0.15					93.3551
																											404.181	0.194	0.151					197.305
																											404.384	0.194	0.153					81.4122
																											404.587	0.194	0.155					215.308
																											404.79	0.194	0.157					264.344
																											404.992	0.194	0.159					93.4298
																											405.195	0.194	0.161					101.352
																											405.398	0.194	0.163					77.2716
																											405.601	0.194	0.165					375.365
																											405.804	0.195	0.167					100.34
																											406.006	0.195	0.169					93.2768
																											406.209	0.195	0.17					132.304
																											406.412	0.195	0.171					162.328
[truncated: 4,485 more rows]
[truncated: 33 more columns]

## Sheet: Figure 4
Fig 4b
OD450 values in the CCK8 assay			siNC+vec			siNC+RPTOR			siM1+vec			siM1+RPTOR
		24 h	0.1191	0.1161	0.1121	0.1179	0.1119	0.1104	0.1152	0.105	0.1054	0.1057	0.0613	0.1289
		48 h	0.2125	0.1922	0.1644	0.2004	0.2236	0.2311	0.1335	0.1223	0.1488	0.1662	0.1848	0.1745
		72 h	0.4424	0.4215	0.3846	0.5017	0.4732	0.4624	0.2107	0.1794	0.1863	0.3805	0.3513	0.3811
		96 h	0.7987	0.7788	0.72	0.88173	0.824	0.9294	0.313	0.3367	0.2874	0.706	0.7251	0.6743
		120 h	1.1424	1.0488	1.1885	1.2573	1.2887	1.3781	0.5161	0.5905	0.5701	0.9347	0.9901	1.0166
Fig 4d
colony numbers of each group			vec			RPTOR
		siNC	78	82	86	96	102	92
		siM1	20	12	15	64	70	62
fig 4g
dots/cell (autophagosome) of each group		shGFP	shM1	shM1+oeVEC	shM1+oeRAPTOR
		3	7	7	2
		2	5	6	1
		0	4	5	3
fig 4h
dots/cell (autolysosome) of each group		shGFP	shM1	shM1+oeVEC	shM1+oeRAPTOR
		0	5	7	0
		2	6	5	1
		2	7	5	1
fig 4j
OD450 values in the CCK8 assay			shGFP			shM1			shM1+siULK1
		1	0.0466	0.0764	0.0736	0.0729	0.0521	0.0725	0.0577	0.0789	0.0863
		2	0.1591	0.1662	0.1531	0.1529	0.1476	0.1302	0.1591	0.15	0.1435
		3	0.6208	0.5155	0.426	0.3419	0.3205	0.3775	0.4985	0.482	0.4149
		4	0.9701	0.9472	0.8617	0.602	0.5413	0.578	0.7234	0.8582	0.7308
		5	1.4024	1.393	1.2469	0.8295	0.7802	0.8107	1.0055	1.165	1.064
fig 4l
dots/cell (autophagosome) of each group		shGFP	shM1	shM1+siULK1
		3	10	0
		2	5	1
		2	7	1
fig 4m		shGFP	shM1	shM1+siULK1
dots/cell (autolysosome) of each group		1	4	0
		2	5	0
		0	6	1

## Sheet: Figure 5
fig 5b						fig 5d						fig 5e					fig 5g
lesion area (mm2) on the esophagus of the mice		cKO	control			dysplasia number on the esophagus of the mice		cKO	control			ESCC number on the esophagus of the mice		cKO	control		Ki67 H-score in the esophagus of the mice		cKO	control
		0.3	2.4					0	4					0	0				25	165
		0	1.625					2	5					0	2				51	153
		0.145	1.08					2	6					0	2				55	130
		0.5	0.675					2	6					0	2				72	129
		0.377	0.54					3	7					0	4				47	76
		1.252	0.9					3	9					1	4				82	175
		0.22	1.52					5	9					2	4				15	66
		0.327	0.58					6	9					2	5				48	128
fig 5h											fig 5j						fig 5k
relative intensity of the blots			control			cKO					Ki67 H-score in the esophagus of the mice		control	cKO			qRT-PCR based RPTOR mRNA level		control	cKO
		METTL1	1.10557	1.14665	0.747773	0.570515	0.448928	0.500494					78	0					1.01784	1.04533
		RPTOR	1.08185	0.959841	0.958308	0.648038	0.463121	0.645353					57	0					0.976434	1.10043
		m7G	0.998764	1.11798	0.883259	0.728689	0.543106	0.52407					60	43					0.960379	0.944562
													42	36
													88	0
													52	15
													65	53
													32	26
fig 5m
proportion of LC3 positive cells in the esophagus of mice(%)		cKO	control
		8.33	0
		12.5	0
		10	2
		9.2	5
		6.7	1
		13.5	6
		5.7	0
		8.1	2

## Sheet: Figure 6
Fig 6c		K150										K30
OD450 values in the CCK8 assay			oeNC			oeWT			oeMUT				oeNC			oeWT			oeMUT
		24 h	0.0846	0.1091	0.1115	0.1069	0.1164	0.1224	0.1114	0.0983	0.1053	24 h	0.0365	0.0294	0.0268	0.0391	0.041	0.0329	0.0461	0.0296	0.0364
		48 h	0.2366	0.2735	0.2332	0.2676	0.3053	0.3114	0.2521	0.2317	0.2474	48 h	0.1301	0.2029	0.1296	0.222	0.1999	0.2191	0.1889	0.164	0.1685
		72 h	0.2833	0.2826	0.2964	0.4238	0.4622	0.46	0.3663	0.3574	0.3732	72 h	0.3076	0.3231	0.2868	0.4563	0.4514	0.5307	0.3413	0.3591	0.3374
		96 h	0.4502	0.4611	0.5294	0.9151	0.8657	0.93	0.5264	0.586	0.4013	96 h	0.3493	0.5912	0.5699	1.1612	1.0801	1.0767	0.7249	0.6572	0.5185
		120 h	0.9426	0.9858	0.9572	1.2581	1.2405	1.227	0.971	1.0193	0.9851	120 h	0.9472	0.8405	0.9959	1.5092	1.4493	1.4224	0.9673	0.89695	0.80756
Fig 6e		K150			K30
colony numbers in each group		oeNC	oeWT	oeMUT	oeNC	oeWT	oeMUT
		105	236	119	123	173	126
		136	244	127	132	168	147
		123	177	143	141	161	118
Fig 6f							Fig 6i		K150				K30
qRT-PCR based RPTOR mRNA level		oeNC	oeWT	oeMut			apoptosis rate in each group (%)			oeNC	oeWT	oeMUT	oeNC	oeWT	oeMUT
		1.03713	1.13999	1.01209						11.44	9.16	12.04	11.06	6.87	11.05
		0.967144	1.08956	0.918549						12.66	10.82	12.63	10.54	8.19	11.33
		0.99514	1.03062	0.994799						12.8	8.74	13.23	10.46	8.71	10.88
Fig 6k		K150							K30
OD450 values in the CCK8 assay			oeNC			oeW4				oeNC			oeW4
		24 h	0.0559	0.0541	0.0476	0.0605	0.0631	0.0632	24 h	0.0439	0.0364	0.0332	0.0421	0.0379	0.0469
		48 h	0.1128	0.1339	0.1272	0.1005	0.1108	0.1147	48 h	0.091	0.0815	0.0873	0.1205	0.1179	0.1139
		72 h	0.2105	0.2245	0.2033	0.2366	0.2415	0.2438	72 h	0.1837	0.1565	0.119	0.2594	0.1471	0.2732
		96 h	0.3743	0.4588	0.4298	0.5332	0.5671	0.5262	96 h	0.3465	0.3807	0.4301	0.5343	0.5051	0.5315
		120 h	0.5041	0.5504	0.5913	0.8318	0.754	0.8357	120 h	0.5002	0.5843	0.5273	0.8623	0.8232	0.7318
Fig 6m		K150		K30
colony numbers of each group		oeNC	oeW4	oeNC	oeW4
		177	200	136	164
		168	203	129	186
		183	211	148	170

## Sheet: Figure 7
Fig 7c						Fig 7e						Fig 7f
lesion area (mm2) on the esophagus of the mice		cKI	control			Dysplasia number of the esophagus of the mice		cKI	control			ESCC number of esophagus of the mice		cKI	control
		17.4	4					3	0					2	3
		7.45	2.3					3	1					3	2
		4.6	2					4	2					3	2
		5.1	1.8					5	3					3	2
		2.7	1.7					5	3					3	1
		2.5	0					6	4					4	1
		2.8	0.1					6	4					4	1
		2	0.4					6	5					4	0
Fig 7h		METTL1		Ki67				Fig 7i
H-score of the METTL1 and Ki67 IHC staining in the esophagus		cKI	control	cKI	control			Relative intensity of the blots			control			cKI
		290	75	209	120					m7G	1.24609	1.02989	0.724022	1.79075	2.05589	1.61677
		143	104	198	130					ValAAC	0.939104	0.954782	1.10611	1.22958	1.4145	1.45868
		175	151	151	89					ThrTGT	0.971877	0.98984	1.03828	1.25319	1.41296	1.50144
		278	123	223	201					LysCTT	0.989557	0.979523	1.03092	1.21142	1.45027	1.45326
		285	65	179	104
		293	108	243	211
		109	144	131	94
		246	114	180	123
Fig 7j											Fig 7k
qRT-PCR based mRNA level in the esophagus of the mice			control			cKI					Relative intensity of the blots			control			cKI
		Mettl1	1.02587	0.996752	0.977952	4.83341	4.42243	7.00124					METTL1	0.945557	1.13475	0.919696	1.84971	1.86927	1.62044
		Rptor	1.13533	1.04149	0.975046	1.30889	1.24625	1.27184					RPTOR	0.867179	1.21914	0.913685	1.73263	1.67754	1.58917
Fig 7m
H-score of the RPTOR IHC staining in the esophagus of the mice		cKI	control
		126	40
		89	52
		153	59
		128	91
		116	25
		94	52
		168	59
		138	106

## Sheet: Supplementary Fig. 1
Supplementary fig. 1a-b		type	METTL1	WDR4	treat		Mann-whitney U test between Normal and tumor tissues
the sample size and normalized expression level of METTL1 and WDR4 in different cancer types		Tumor	5.4922	3.4543	BLCA			METTL1 (P value)	WDR4 (P value)
		Tumor	4.2781	2.5011	BLCA		BLCA	<0.0001	<0.0001
		Tumor	4.89	2.4985	BLCA		BRCA	<0.0001	<0.0001
		Tumor	4.6142	2.6783	BLCA		CESC	0.169	0.007
		Tumor	5.2215	2.9338	BLCA		CHOL	<0.0001	<0.0001
		Tumor	4.0171	2.9032	BLCA		COAD	<0.0001	<0.0001
		Tumor	4.7469	3.6207	BLCA		ESCA	<0.0001	<0.0001
		Tumor	5.3456	2.9784	BLCA		HNSC	<0.0001	<0.0001
		Tumor	5.3555	3.5803	BLCA		KICH	0.686	<0.0001
		Tumor	5.5345	3.8095	BLCA		KIRC	0.001	0.024
		Tumor	4.8192	2.6533	BLCA		KIRP	0.115	0.001
		Tumor	4.5577	3.7127	BLCA		LIHC	<0.0001	<0.0001
		Tumor	4.9246	4.6387	BLCA		LUAD	<0.0001	<0.0001
		Tumor	4.6921	3.8239	BLCA		LUSC	<0.0001	<0.0001
		Tumor	3.8944	3.3911	BLCA		PAAD	0.396	0.909
		Tumor	5.4552	2.5972	BLCA		PCPG	0.025	0.005
		Tumor	5.9463	3.9127	BLCA		PRAD	<0.0001	<0.0001
		Tumor	5.1306	2.8936	BLCA		READ	<0.0001	<0.0001
		Tumor	5.2087	2.8199	BLCA		SARC	0.546	0.025
		Tumor	5.01824	3.75925	BLCA		STAD	<0.0001	<0.0001
		Tumor	5.7466	3.7656	BLCA		THCA	<0.0001	<0.0001
		Tumor	4.2048	3.1062	BLCA		THYM	0.036	0.848
		Tumor	4.9869	3.3076	BLCA		UCEC	<0.0001	<0.0001
		Tumor	5.5699	3.6125	BLCA
		Tumor	5.0922	2.4597	BLCA
		Tumor	4.1153	2.7051	BLCA
		Tumor	4.7507	3.0568	BLCA
		Tumor	5.1069	3.091	BLCA
		Tumor	4.9458	2.2783	BLCA
		Tumor	4.439	2.5413	BLCA
		Tumor	3.6657	2.9618	BLCA
		Tumor	5.7926	4.2951	BLCA
		Tumor	3.6382	3.0481	BLCA
		Tumor	4.5104	3.6916	BLCA
		Tumor	5.44	2.9948	BLCA
		Tumor	5.1268	2.9911	BLCA
		Tumor	5.3999	4.3889	BLCA
		Tumor	4.7629	2.2206	BLCA
		Tumor	4.5224	2.8014	BLCA
		Tumor	5.1997	2.6255	BLCA
		Tumor	4.8192	2.8936	BLCA
		Tumor	4.4713	4.6988	BLCA
		Tumor	5.1752	3.637	BLCA
		Tumor	4.8773	4.0375	BLCA
		Tumor	5.1061	4.6012	BLCA
		Tumor	4.3378	3.7699	BLCA
		Tumor	5.8107	4.0046	BLCA
		Tumor	4.1931	2.8897	BLCA
		Tumor	4.1978	1.9452	BLCA
		Tumor	4.7756	3.5959	BLCA
		Tumor	5.6865	3.5424	BLCA
		Tumor	4.4196	4.3299	BLCA
		Tumor	5.5735	3.4843	BLCA
		Tumor	4.964	3.6983	BLCA
		Tumor	4.7121	3.2511	BLCA
		Tumor	5.0396	2.7721	BLCA
		Tumor	4.5015	3.1604	BLCA
		Tumor	5.0436	1.4962	BLCA
		Tumor	3.9137	4.3999	BLCA
		Tumor	4.6253	3.4358	BLCA
		Tumor	5.1453	3.1491	BLCA
		Tumor	4.6933	3.8808	BLCA
		Tumor	4.6877	3.1669	BLCA
		Tumor	5.0696	3.7302	BLCA
		Tumor	5.5985	1.8564	BLCA
		Tumor	4.7071	3.2435	BLCA
		Tumor	4.3263	2.3106	BLCA
		Tumor	5.8367	2.5634	BLCA
		Tumor	4.9265	3.7356	BLCA
		Tumor	5.4118	3.87	BLCA
		Tumor	4.958	2.3898	BLCA
		Tumor	5.3158	3.5124	BLCA
		Tumor	5.7538	2.118	BLCA
		Tumor	5.5662	2.9071	BLCA
		Tumor	4.6725	2.945	BLCA
		Tumor	4.6662	2.8361	BLCA
		Tumor	5.0747	4.5002	BLCA
		Tumor	4.691	2.1766	BLCA
		Tumor	5.1416	2.8055	BLCA
		Tumor	5.0282	4.1186	BLCA
		Tumor	5.1453	2.5011	BLCA
		Tumor	4.9016	3.1344	BLCA
		Tumor	4.7165	3.8289	BLCA
		Tumor	5.8741	3.1079	BLCA
		Tumor	5.3978	3.4856	BLCA
		Tumor	5.2891	3.6646	BLCA
		Tumor	4.7986	2.982	BLCA
		Tumor	3.927	2.77	BLCA
		Tumor	4.8595	3.9765	BLCA
		Tumor	4.848	3.2526	BLCA
		Tumor	4.5217	3.1701	BLCA
		Tumor	4.8704	1.8683	BLCA
		Tumor	4.2995	1.7097	BLCA
		Tumor	3.907	1.5316	BLCA
		Tumor	4.7635	2.6067	BLCA
		Tumor	5.3313	3.6916	BLCA
		Tumor	5.1202	4.5862	BLCA
		Tumor	4.8675	3.8441	BLCA
		Tumor	4.2396	2.9167	BLCA
		Tumor	4.7253	2.8955	BLCA
		Tumor	4.6594	2.9929	BLCA
		Tumor	5.1002	2.9507	BLCA
		Tumor	5.7605	3.3535	BLCA
		Tumor	4.9222	2.685	BLCA
		Tumor	5.4213	2.7139	BLCA
		Tumor	4.9402	3.136	BLCA
		Tumor	4.6972	2.676	BLCA
		Tumor	4.3944	2.3871	BLCA
		Tumor	5.8912	3.9089	BLCA
		Tumor	4.4404	3.1112	BLCA
		Tumor	4.4706	3.7105	BLCA
		Tumor	5.7019	4.844	BLCA
		Tumor	4.8684	3.87	BLCA
		Tumor	5.3882	3.4958	BLCA
		Tumor	4.6317	3.0234	BLCA
		Tumor	5.1732	2.8936	BLCA
		Tumor	5.1227	3.3264	BLCA
		Tumor	3.9691	2.5163	BLCA
		Tumor	4.5436	3.8147	BLCA
		Tumor	4.8954	3.1507	BLCA
		Tumor	4.3413	3.8876	BLCA
		Tumor	5.295	3.7182	BLCA
		Tumor	4.7882	3.1344	BLCA
		Tumor	4.7453	3.2127	BLCA
		Tumor	5.051	4.0242	BLCA
		Tumor	4.2624	3.7193	BLCA
		Tumor	4.8238	3.0411	BLCA
		Tumor	4.8812	2.5087	BLCA
		Tumor	5.1194	4.4257	BLCA
		Tumor	5.0943	3.7898	BLCA
		Tumor	5.4884	2.1606	BLCA
		Tumor	4.1636	2.2175	BLCA
		Tumor	5.479	3.5274	BLCA
		Tumor	4.433	3.2587	BLCA
		Tumor	4.554	2.3704	BLCA
		Tumor	5.342	4.6071	BLCA
		Tumor	4.5778	4.6381	BLCA
		Tumor	4.0619	3.2541	BLCA
		Tumor	4.8043	2.6579	BLCA
		Tumor	4.8748	3.652	BLCA
		Tumor	5.3608	3.6125	BLCA
		Tumor	5.5604	3.772	BLCA
		Tumor	5.497	1.9786	BLCA
		Tumor	4.5454	3.868	BLCA
		Tumor	4.0471	3.1112	BLCA
		Tumor	4.7619	4.6949	BLCA
		Tumor	4.5742	2.0707	BLCA
		Tumor	4.5199	3.5212	BLCA
		Tumor	4.0454	3.8847	BLCA
		Tumor	4.3827	1.5415	BLCA
		Tumor	4.5976	3.8837	BLCA
		Tumor	4.1828	2.6738	BLCA
		Tumor	4.7367	3.7061	BLCA
		Tumor	4.5192	3.1261	BLCA
		Tumor	4.6183	3.1588	BLCA
		Tumor	5.6271	3.6883	BLCA
		Tumor	4.6352	3.2707	BLCA
		Tumor	4.7082	3.4622	BLCA
		Tumor	5.302	4.1335	BLCA
		Tumor	4.9819	2.5996	BLCA
		Tumor	4.7651	3.4933	BLCA
		Tumor	4.5091	3.1045	BLCA
		Tumor	5.4162	3.6018	BLCA
		Tumor	4.4938	2.5948	BLCA
		Tumor	4.5892	3.1409	BLCA
		Tumor	4.7597	3.5473	BLCA
		Tumor	5.0584	3.3003	BLCA
		Tumor	4.5681	2.8974	BLCA
		Tumor	4.3177	3.7432	BLCA
		Tumor	4.5742	3.2251	BLCA
		Tumor	4.9695	2.6715	BLCA
		Tumor	5.0211	2.5804	BLCA
		Tumor	4.9184	4.1449	BLCA
		Tumor	5.4767	3.4034	BLCA
		Tumor	5.0086	2.6624	BLCA
		Tumor	5.5793	4.1587	BLCA
		Tumor	4.0189	3.3979	BLCA
		Tumor	5.9194	3.74	BLCA
		Tumor	4.5386	4.0287	BLCA
		Tumor	4.538	2.0946	BLCA
		Tumor	5.1457	2.8838	BLCA
		Tumor	4.846	1.9564	BLCA
		Tumor	4.6364	3.6497	BLCA
		Tumor	5.0063	4.3442	BLCA
		Tumor	5.2582	2.4883	BLCA
		Tumor	5.1958	3.9041	BLCA
		Tumor	5.9167	3.5111	BLCA
		Tumor	4.5129	1.7912	BLCA
		Tumor	5.4871	1.5514	BLCA
		Tumor	4.673	2.9071	BLCA
		Tumor	4.5754	2.7721	BLCA
		Tumor	4.7903	2.6464	BLCA
		Tumor	4.6988	3.4331	BLCA
		Tumor	5.1425	3.0893	BLCA
		Tumor	5.5062	3.7226	BLCA
		Tumor	4.7431	2.7007	BLCA
		Tumor	8.0718	2.496	BLCA
		Tumor	4.6023	1.8036	BLCA
		Tumor	5.2103	3.0074	BLCA
		Tumor	5.1322	3.6555	BLCA
		Tumor	4.4855	2.4492	BLCA
		Tumor	4.7055	2.8897	BLCA
		Tumor	5.916	3.9496	BLCA
		Tumor	4.5324	2.3981	BLCA
		Tumor	5.2788	4.0756	BLCA
		Tumor	4.5072	3.551	BLCA
		Tumor	4.5429	3.3703	BLCA
		Tumor	4.2465	1.7912	BLCA
		Tumor	4.441	3.2511	BLCA
		Tumor	4.0357	1.683	BLCA
		Tumor	4.6691	2.9747	BLCA
		Tumor	4.892	4.764	BLCA
		Tumor	5.427	4.1302	BLCA
		Tumor	5.0939	3.2018	BLCA
		Tumor	4.1986	2.9109	BLCA
		Tumor	4.6456	4.4628	BLCA
		Tumor	5.3194	2.651	BLCA
		Tumor	5.5583	3.9393	BLCA
		Tumor	5.067	2.9784	BLCA
		Tumor	5.0379	2.2082	BLCA
		Tumor	5.3537	5.7118	BLCA
		Tumor	4.2721	2.1894	BLCA
		Tumor	5.07	4.4384	BLCA
		Tumor	5.85	3.3938	BLCA
		Tumor	5.841	3.7561	BLCA
		Tumor	4.4823	1.6045	BLCA
		Tumor	4.1236	3.7432	BLCA
		Tumor	4.9631	4.4562	BLCA
		Tumor	4.4397	3.0376	BLCA
		Tumor	4.9626	2.7314	BLCA
		Tumor	4.6124	2.971	BLCA
		Tumor	3.6543	4.7044	BLCA
		Tumor	4.0462	2.7205	BLCA
		Tumor	4.6854	4.7762	BLCA
		Tumor	5.0545	3.0092	BLCA
		Tumor	5.2235	4.1186	BLCA
		Tumor	4.9584	2.5011	BLCA
		Tumor	4.2899	2.4386	BLCA
		Tumor	5.1895	3.2481	BLCA
		Tumor	5.0113	4.6112	BLCA
		Tumor	5.0781	2.8199	BLCA
		Tumor	4.7613	3.4517	BLCA
		Tumor	4.4156	2.5363	BLCA
		Tumor	5.0475	3.958	BLCA
		Tumor	4.8069	2.8661	BLCA
		Tumor	4.6165	3.055	BLCA
		Tumor	5.3541	3.0859	BLCA
		Tumor	4.5355	2.2723	BLCA
		Tumor	4.958	2.8562	BLCA
		Tumor	5.3317	2.727	BLCA
		Tumor	3.795	1.642	BLCA
		Tumor	3.4907	3.3264	BLCA
		Tumor	5.5179	3.9524	BLCA
		Tumor	6.2681	3.0978	BLCA
		Tumor	5.4219	3.3278	BLCA
		Tumor	4.4829	1.4962	BLCA
		Tumor	5.3719	2.5561	BLCA
		Tumor	4.7323	3.6428	BLCA
		Tumor	5.5895	3.4371	BLCA
		Tumor	4.0593	3.3787	BLCA
		Tumor	4.1587	3.9829	BLCA
		Tumor	5.1883	3.483	BLCA
		Tumor	5.4317	3.1908	BLCA
		Tumor	4.2751	1.9712	BLCA
		Tumor	4.9833	3.8769	BLCA
		Tumor	4.468	2.8779	BLCA
		Tumor	5.5123	3.2722	BLCA
		Tumor	5.0418	3.5174	BLCA
		Tumor	4.7682	3.345	BLCA
		Tumor	4.0875	3.3421	BLCA
		Tumor	5.0696	3.1797	BLCA
		Tumor	5.298	3.4648	BLCA
		Tumor	5.2204	2.2019	BLCA
		Tumor	4.5436	1.7617	BLCA
		Tumor	4.1161	2.8602	BLCA
		Tumor	5.864	2.9784	BLCA
		Tumor	3.794	3.3321	BLCA
		Tumor	4.8788	3.8769	BLCA
		Tumor	4.2728	2.1766	BLCA
		Tumor	4.9294	2.7073	BLCA
		Tumor	4.8455	3.0002	BLCA
		Tumor	4.3681	3.136	BLCA
		Tumor	4.8625	2.6161	BLCA
		Tumor	5.1938	2.6255	BLCA
		Tumor	4.7714	3.1604	BLCA
		Tumor	4.5503	2.4279	BLCA
		Tumor	5.4663	4.2503	BLCA
		Tumor	4.7159	2.4805	BLCA
		Tumor	5.1871	4.5644	BLCA
		Tumor	6.4271	4.9127	BLCA
		Tumor	4.7236	2.3704	BLCA
		Tumor	4.0567	3.5098	BLCA
		Tumor	5.4503	3.6335	BLCA
		Tumor	4.3931	3.2267	BLCA
		Tumor	4.8505	2.9375	BLCA
		Tumor	4.4476	6.1475	BLCA
		Tumor	4.4404	2.6715	BLCA
		Tumor	4.6142	3.0074	BLCA
		Tumor	4.7709	3.2811	BLCA
		Tumor	5.2346	3.3731	BLCA
		Tumor	5.7698	2.9013	BLCA
		Tumor	4.3814	2.8681	BLCA
		Tumor	5.0743	2.1509	BLCA
		Tumor	4.5892	2.5188	BLCA
		Tumor	5.5104	4.026	BLCA
		Tumor	5.6422	3.1604	BLCA
		Tumor	4.6606	2.8341	BLCA
		Tumor	4.5217	1.9377	BLCA
		Tumor	4.4906	2.9205	BLCA
		Tumor	4.2033	2.77	BLCA
		Tumor	2.7372	3.928	BLCA
		Tumor	4.6617	4.3097	BLCA
		Tumor	4.6977	2.081	BLCA
		Tumor	6.011	3.5199	BLCA
		Tumor	5.1014	2.7826	BLCA
		Tumor	4.4203	3.1011	BLCA
		Tumor	5.2269	2.9525	BLCA
		Tumor	5.9414	3.4907	BLCA
		Tumor	4.3527	4.4562	BLCA
		Tumor	4.8299	2.6043	BLCA
		Tumor	6.0297	4.0601	BLCA
		Tumor	4.9331	1.8484	BLCA
		Tumor	4.359	3.2796	BLCA
		Tumor	4.8724	3.5982	BLCA
		Tumor	5.2728	3.1377	BLCA
		Tumor	3.8239	1.2576	BLCA
		Tumor	6.5501	1.8762	BLCA
		Tumor	4.6294	3.0723	BLCA
		Tumor	4.637	4.0662	BLCA
		Tumor	5.4138	3.3264	BLCA
		Tumor	4.8314	3.6497	BLCA
		Tumor	5.3223	3.6816	BLCA
		Tumor	3.4143	2.5756	BLCA
		Tumor	5.4715	4.63	BLCA
		Tumor	4.7225	4.1069	BLCA
		Tumor	5.4347	4.2327	BLCA
		Tumor	5.0282	3.8857	BLCA
		Tumor	4.9454	4.4377	BLCA
		Tumor	4.842	3.309	BLCA
		Tumor	4.7329	3.74	BLCA
		Tumor	5.2499	2.8522	BLCA
		Tumor	4.6189	1.9564	BLCA
		Tumor	4.9117	3.8421	BLCA
		Tumor	5.0479	2.1047	BLCA
		Tumor	4.6077	2.4492	BLCA
		Tumor	3.13164	3.84374	BLCA
		Tumor	4.7187	3.7646	BLCA
		Tumor	5.926	3.2405	BLCA
		Tumor	4.2669	2.2872	BLCA
		Tumor	4.3031	2.9109	BLCA
		Tumor	5.865	3.8013	BLCA
		Tumor	4.7388	3.7773	BLCA
		Tumor	5.2021	4.97	BLCA
		Tumor	5.0993	2.9562	BLCA
		Tumor	4.7066	4.8202	BLCA
		Tumor	4.3126	2.3732	BLCA
		Tumor	4.2548	2.4518	BLCA
		Tumor	4.6201	2.8562	BLCA
		Tumor	5.3775	4.0952	BLCA
		Tumor	4.3862	2.2175	BLCA
		Tumor	4.404	3.2988	BLCA
		Tumor	5.4608	2.05	BLCA
		Tumor	4.7603	3.1442	BLCA
		Tumor	4.6798	3.1955	BLCA
		Tumor	4.4894	3.5863	BLCA
		Tumor	5.1744	2.9618	BLCA
		Tumor	5.0423	2.5487	BLCA
		Tumor	4.3965	2.0742	BLCA
		Tumor	5.4631	3.7909	BLCA
		Tumor	5.4964	2.3106	BLCA
		Tumor	5.5401	2.8858	BLCA
		Tumor	4.3807	2.7487	BLCA
		Tumor	4.6364	3.222	BLCA
		Tumor	5.7203	4.0601	BLCA
		Tumor	5.1469	2.8462	BLCA
		Tumor	5.3544	3.3206	BLCA
		Tumor	5.1194	2.6019	BLCA
		Tumor	4.9589	2.5263	BLCA
		Tumor	5.0536	1.8404	BLCA
		Tumor	4.8263	3.449	BLCA
		Tumor	4.8465	2.5437	BLCA
		Tumor	4.9137	3.002	BLCA
		Tumor	4.9883	2.3451	BLCA
		Tumor	4.034	2.5288	BLCA
		Tumor	4.6691	3.6428	BLCA
		Tumor	4.5675	2.8994	BLCA
		Tumor	4.1732	2.8158	BLCA
		Tumor	4.0304	3.1179	BLCA
		Tumor	5.3038	4.1425	BLCA
		Tumor	5.1339	3.3521	BLCA
		Tumor	4.4951	3.3119	BLCA
		Tumor	4.861	4.1002	BLCA
		Tumor	4.5186	3.0944	BLCA
		Tumor	4.9449	3.9384	BLCA
		Tumor	5.3761	4.3555	BLCA
		Tumor	5.2548	2.4332	BLCA
		Tumor	5.3678	3.2856	BLCA
		Tumor	4.0488	1.9452	BLCA
		Tumor	4.1978	4.6554	BLCA
		Tumor	4.5699	2.7889	BLCA
		Tumor	5.2732	3.5706	BLCA
		Tumor	4.7242	2.6533	BLCA
		Tumor	4.0144	2.77	BLCA
		Tumor	4.6059	2.8096	BLCA
		Tumor	4.3653	2.0946	BLCA
		Tumor	5.6594	4.423	BLCA
		Tumor	5.9033	3.1685	BLCA
		Peri	3.3966	1.4808	BLCA
		Peri	4.423	2.9032	BLCA
		Peri	3.7149	2.1345	BLCA
		Peri	4.5934	2.4883	BLCA
		Peri	3.5124	1.7053	BLCA
		Peri	2.5561	0.9493	BLCA
		Peri	3.6861	1.4011	BLCA
		Peri	2.8622	1.1641	BLCA
		Peri	3.6691	2.0465	BLCA
		Peri	4.5717	2.2543	BLCA
		Peri	2.7951	1.0915	BLCA
		Peri	5.8548	3.3435	BLCA
		Peri	4.3562	1.8604	BLCA
		Peri	4.0313	2.0604	BLCA
		Peri	4.352	2.3394	BLCA
		Peri	3.868	2.1606	BLCA
		Peri	3.7794	2.7095	BLCA
		Peri	4.0892	2.4008	BLCA
		Peri	3.1377	1.5266	BLCA
		Tumor	4.859	1.6281	BRCA
		Tumor	5.0081	2.043	BRCA
		Tumor	4.7225	3.7028	BRCA
		Tumor	5.4423	2.6278	BRCA
		Tumor	4.7619	2.4035	BRCA
		Tumor	3.8827	1.1117	BRCA
		Tumor	5.5429	2.2513	BRCA
		Tumor	5.1231	2.4412	BRCA
		Tumor	4.8207	3.0706	BRCA
		Tumor	3.9346	2.2663	BRCA
		Tumor	4.7555	2.328	BRCA
		Tumor	4.7399	2.8219	BRCA
		Tumor	5.0824	2.7615	BRCA
		Tumor	4.5687	2.4306	BRCA
		Tumor	4.4926	1.4962	BRCA
		Tumor	4.2001	1.8036	BRCA
		Tumor	5.014	3.1442	BRCA
		Tumor	5.3548	2.0569	BRCA
		Tumor	4.2578	2.5511	BRCA
		Tumor	3.2766	2.3843	BRCA
		Tumor	4.2593	1.3511	BRCA
		Tumor	4.1732	1.674	BRCA
		Tumor	4.9388	3.2722	BRCA
		Tumor	4.4719	2.328	BRCA
		Tumor	4.6691	1.9034	BRCA
		Tumor	5.8425	2.05	BRCA
		Tumor	5.2567	3.2282	BRCA
		Tumor	4.4357	1.9749	BRCA
		Tumor	4.8125	2.667	BRCA
		Tumor	4.9303	3.0038	BRCA
		Tumor	4.3758	1.6875	BRCA
		Tumor	5.5091	3.5224	BRCA
		Tumor	4.5268	1.8282	BRCA
		Tumor	4.9383	2.9488	BRCA
		Tumor	5.5644	2.3816	BRCA
		Tumor	4.2788	2.4035	BRCA
		Tumor	4.06817	2.65709	BRCA
		Tumor	4.4764	2.3222	BRCA
		Tumor	4.3827	2.1766	BRCA
		Tumor	4.8289	2.3222	BRCA
		Tumor	3.9856	2.6255	BRCA
		Tumor	4.1053	3.5047	BRCA
		Tumor	4.3119	2.2051	BRCA
		Tumor	4.9232	2.6302	BRCA
		Tumor	4.7469	2.2931	BRCA
		Tumor	4.951	1.6281	BRCA
		Tumor	5.073	2.1411	BRCA
		Tumor	3.9356	2.1411	BRCA
		Tumor	4.1474	2.108	BRCA
		Tumor	4.7517	2.9469	BRCA
		Tumor	5.2788	3.4543	BRCA
		Tumor	4.2158	1.2696	BRCA
		Tumor	3.8044	1.6374	BRCA
		Tumor	4.7431	1.642	BRCA
		Tumor	5.709	3.5863	BRCA
		Tumor	6.7823	1.9073	BRCA
		Tumor	4.0278	2.2299	BRCA
		Tumor	4.4344	2.5948	BRCA
		Tumor	4.8192	2.8858	BRCA
		Tumor	3.9478	2.3135	BRCA
		Tumor	4.5098	3.5486	BRCA
		Tumor	4.795	2.9281	BRCA
		Tumor	4.7181	2.4144	BRCA
		Tumor	4.3406	3.0428	BRCA
		Tumor	4.9547	2.108	BRCA
		Tumor	3.728	2.8916	BRCA
		Tumor	4.9782	2.1213	BRCA
		Tumor	4.1392	2.5263	BRCA
		Tumor	4.5417	2.3871	BRCA
		Tumor	4.4569	1.766	BRCA
		Tumor	5.1281	1.6374	BRCA
		Tumor	5.6471	2.6828	BRCA
		Tumor	4.0636	1.3397	BRCA
		Tumor	5.1887	2.6962	BRCA
		Tumor	4.2381	3.4197	BRCA
		Tumor	4.5602	2.6114	BRCA
		Tumor	4.4913	2.036	BRCA
		Tumor	4.867	2.3019	BRCA
		Tumor	4.3744	1.9712	BRCA
		Tumor	3.6301	1.5709	BRCA
		Tumor	5.2939	3.1162	BRCA
		Tumor	4.5473	2.7826	BRCA
		Tumor	4.8934	2.3843	BRCA
		Tumor	4.5173	2.5363	BRCA
		Tumor	5.5289	2.4571	BRCA
		Tumor	4.3604	1.7912	BRCA
		Tumor	4.5528	2.1862	BRCA
		Tumor	4.5299	3.3647	BRCA
		Tumor	3.871	1.8363	BRCA
		Tumor	4.3492	2.1345	BRCA
		Tumor	4.7231	3.6543	BRCA
		Tumor	4.14	2.0183	BRCA
		Tumor	4.8851	2.6371	BRCA
		Tumor	5.9244	2.3981	BRCA
		Tumor	5.8415	3.1669	BRCA
		Tumor	3.3814	1.5806	BRCA
		Tumor	5.0144	3.1955	BRCA
		Tumor	3.9765	1.196	BRCA
		Tumor	5.4172	4.2676	BRCA
		Tumor	4.9883	2.6624	BRCA
		Tumor	4.0348	2.3077	BRCA
		Tumor	4.8973	3.027	BRCA
		Tumor	5.392	4.0824	BRCA
		Tumor	4.0055	1.7786	BRCA
		Tumor	4.1915	2.4008	BRCA
		Tumor	4.0722	2.8641	BRCA
		Tumor	4.8172	2.2783	BRCA
		Tumor	4.7608	2.6805	BRCA
		Tumor	4.1302	2.183	BRCA
		Tumor	4.9538	2.1766	BRCA
		Tumor	4.0419	1.692	BRCA
		Tumor	4.49	2.2144	BRCA
		Tumor	5.1732	3.208	BRCA
		Tumor	4.0532	1.8722	BRCA
		Tumor	4.1169	3.074	BRCA
		Tumor	3.9965	2.0076	BRCA
		Tumor	4.2312	1.6327	BRCA
		Tumor	5.1297	3.1011	BRCA
		Tumor	4.5318	3.6872	BRCA
		Tumor	4.8773	2.5487	BRCA
		Tumor	4.3986	2.5731	BRCA
		Tumor	4.6242	2.6019	BRCA
		Tumor	4.1061	2.753	BRCA
		Tumor	4.4842	2.6019	BRCA
		Tumor	5.8689	2.1114	BRCA
		Tumor	5.31	2.3193	BRCA
		Tumor	4.7656	2.9338	BRCA
		Tumor	4.7651	2.5112	BRCA
		Tumor	5.3491	1.7009	BRCA
		Tumor	5.0683	3.6804	BRCA
		Tumor	3.7226	2.4908	BRCA
		Tumor	5.5811	2.4753	BRCA
		Tumor	4.6972	1.7995	BRCA
		Tumor	4.197	2.7095	BRCA
		Tumor	4.3716	2.5011	BRCA
		Tumor	5.1815	4.7437	BRCA
		Tumor	4.447	2.043	BRCA
		Tumor	4.8048	2.7444	BRCA
		Tumor	4.9969	3.2481	BRCA
		Tumor	4.861	4.2312	BRCA
		Tumor	4.834	1.9377	BRCA
		Tumor	4.7887	1.8604	BRCA
		Tumor	4.5104	1.5266	BRCA
		Tumor	4.5142	2.4386	BRCA
		Tumor	4.8881	3.1079	BRCA
		Tumor	4.0977	2.6895	BRCA
		Tumor	5.0189	1.5998	BRCA
		Tumor	4.3335	2.0218	BRCA
		Tumor	5.3086	3.5657	BRCA
		Tumor	5.3941	2.7551	BRCA
		Tumor	3.7971	2.3164	BRCA
		Tumor	4.3024	2.1147	BRCA
		Tumor	4.8585	2.4831	BRCA
		Tumor	4.7453	2.7784	BRCA
		Tumor	4.4047	2.6783	BRCA
		Tumor	4.9718	3.3911	BRCA
		Tumor	5.447	3.4358	BRCA
		Tumor	4.6247	2.4306	BRCA
		Tumor	4.2009	2.1313	BRCA
		Tumor	4.7688	3.4791	BRCA
		Tumor	4.6657	1.5612	BRCA
		Tumor	4.9327	3.2127	BRCA
		Tumor	4.6548	2.183	BRCA
		Tumor	3.6312	1.8683	BRCA
		Tumor	4.466	2.0638	BRCA
		Tumor	4.5009	1.8683	BRCA
		Tumor	4.594	2.7636	BRCA
		Tumor	4.251	2.971	BRCA
		Tumor	4.2017	2.2237	BRCA
		Tumor	4.5675	3.2405	BRCA
		Tumor	4.7203	2.1734	BRCA
		Tumor	4.8274	0.605	BRCA
		Tumor	5.4148	3.2018	BRCA
		Tumor	4.7127	2.9148	BRCA
		Tumor	4.7656	2.409	BRCA
		Tumor	4.7176	1.884	BRCA
		Tumor	4.3744	2.5731	BRCA
		Tumor	4.5982	2.7249	BRCA
		Tumor	4.9837	2.3871	BRCA
		Tumor	3.43469	1.50234	BRCA
		Tumor	5.4989	2.4805	BRCA
		Tumor	4.7619	2.5388	BRCA
		Tumor	5.464	1.884	BRCA
		Tumor	4.8146	2.3677	BRCA
		Tumor	4.5261	1.6374	BRCA
		Tumor	5	3.1829	BRCA
		Tumor	4.9695	2.8974	BRCA
		Tumor	4.245	1.7532	BRCA
		Tumor	4.8694	2.8178	BRCA
		Tumor	4.6736	2.2299	BRCA
		Tumor	5.1518	1.7995	BRCA
		Tumor	5.4813	3.9496	BRCA
		Tumor	4.9855	2.4649	BRCA
		Tumor	5.0348	1.9302	BRCA
		Tumor	3.9242	3.0654	BRCA
		Tumor	4.5466	3.6543	BRCA
		Tumor	4.4595	2.2842	BRCA
		Tumor	4.2056	3.2647	BRCA
		Tumor	5.2415	2.1988	BRCA
		Tumor	4.0532	1.4547	BRCA
		Tumor	4.6083	3.2973	BRCA
		Tumor	4.3119	2.3423	BRCA
		Tumor	5.1069	2.3106	BRCA
		Tumor	5.5892	2.081	BRCA
		Tumor	4.1748	1.6374	BRCA
		Tumor	5.4797	2.8381	BRCA
		Tumor	5.1918	2.0183	BRCA
		Tumor	4.9833	2.7183	BRCA
		Tumor	5.0317	2.1574	BRCA
		Tumor	5.1518	2.108	BRCA
		Tumor	5.6955	4.1417	BRCA
		Tumor	5.2173	3.0876	BRCA
		Tumor	5.5735	2.828	BRCA
		Tumor	3.9213	1.9968	BRCA
		Tumor	5.6094	2.8681	BRCA
		Tumor	4.5705	2.3451	BRCA
		Tumor	4.4608	3.3148	BRCA
		Tumor	4.5167	1.2756	BRCA
		Tumor	3.9232	4.1676	BRCA
		Tumor	5.2254	1.5064	BRCA
		Tumor	4.47	2.7292	BRCA
		Tumor	5.3896	3.1344	BRCA
		Tumor	4.9727	0.9268	BRCA
		Tumor	4.6645	2.6371	BRCA
		Tumor	4.3737	2.8858	BRCA
		Tumor	4.8274	2.9729	BRCA
		Tumor	5.4709	3.4945	BRCA
		Tumor	4.4189	2.1147	BRCA
		Tumor	6.0045	2.1247	BRCA
		Tumor	4.9426	2.7508	BRCA
		Tumor	4.4842	2.2482	BRCA
		Tumor	4.951	4.504	BRCA
		Tumor	4.6554	1.3051	BRCA
		Tumor	5.1579	2.233	BRCA
		Tumor	4.562	2.5288	BRCA
		Tumor	4.7236	2.0742	BRCA
		Tumor	3.1228	3.6219	BRCA
		Tumor	3.8208	1.6964	BRCA
		Tumor	4.9246	3.5911	BRCA
		Tumor	4.327	1.8643	BRCA
		Tumor	4.4751	3.9213	BRCA
		Tumor	6.6812	2.6487	BRCA
		Tumor	5.392	3.3134	BRCA
		Tumor	3.5827	3.002	BRCA
		Tumor	4.9141	3.2959	BRCA
		Tumor	4.5826	1.9895	BRCA
		Tumor	4.404	2.5511	BRCA
		Tumor	4.2072	3.1908	BRCA
		Tumor	4.3349	2.8562	BRCA
		Tumor	4.7093	2.0535	BRCA
		Tumor	5.4909	3.0842	BRCA
		Tumor	5.8783	2.3337	BRCA
		Tumor	5.1799	2.7444	BRCA
		Tumor	4.3299	2.4412	BRCA
		Tumor	4.2654	2.233	BRCA
		Tumor	4.528	2.5087	BRCA
		Tumor	4.8729	2.2421	BRCA
		Tumor	4.2064	2.3981	BRCA
		Tumor	4.4582	2.3135	BRCA
		Tumor	4.8758	1.4281	BRCA
		Tumor	4.2119	2.7379	BRCA
		Tumor	4.4932	2.791	BRCA
		Tumor	4.6634	2.9674	BRCA
		Tumor	4.8263	1.6466	BRCA
		Tumor	4.9686	2.328	BRCA
		Tumor	4.5361	1.46	BRCA
		Tumor	4.9982	1.5563	BRCA
		Tumor	4.8535	2.4171	BRCA
		Tumor	5.0095	3.0893	BRCA
		Tumor	4.7104	1.9931	BRCA
		Tumor	4.3169	2.1313	BRCA
		Tumor	3.9459	1.8404	BRCA
		Tumor	4.2373	2.3193	BRCA
		Tumor	5.8061	1.9638	BRCA
		Tumor	4.5736	2.694	BRCA
		Tumor	5.0514	2.9544	BRCA
		Tumor	4.4236	2.5876	BRCA
		Tumor	5.1607	2.7615	BRCA
		Tumor	4.7533	3.0723	BRCA
		Tumor	4.5009	3.2988	BRCA
		Tumor	5.1839	3.0002	BRCA
		Tumor	5.2157	2.3048	BRCA
		Tumor	5.9437	2.1213	BRCA
		Tumor	4.2017	1.7912	BRCA
		Tumor	4.3562	2.6805	BRCA
		Tumor	4.4536	2.4908	BRCA
		Tumor	4.2721	2.1509	BRCA
		Tumor	4.841	2.6533	BRCA
		Tumor	4.5952	3.1797	BRCA
		Tumor	4.7571	1.7273	BRCA
		Tumor	5.0867	3.1701	BRCA
		Tumor	5.4738	3.6382	BRCA
		Tumor	4.3889	2.296	BRCA
		Tumor	4.6966	2.3251	BRCA
		Tumor	4.8172	1.4228	BRCA
		Tumor	4.8679	2.694	BRCA
		Tumor	4.506	1.674	BRCA
		Tumor	4.5098	1.9931	BRCA
		Tumor	4.863	2.2482	BRCA
		Tumor	5.0781	2.0395	BRCA
		Tumor	4.3681	3.2405	BRCA
		Tumor	4.2281	1.7185	BRCA
		Tumor	5.1708	3.1829	BRCA
		Tumor	4.9412	1.5064	BRCA
		Tumor	4.0662	2.6624	BRCA
		Tumor	4.4667	3.3689	BRCA
		Tumor	4.3068	1.9822	BRCA
		Tumor	3.906	2.0218	BRCA
		Tumor	4.9496	1.9895	BRCA
		Tumor	4.3075	2.3871	BRCA
		Tumor	4.5958	2.1147	BRCA
		Tumor	4.4169	1.6964	BRCA
		Tumor	4.4894	2.4412	BRCA
		Tumor	5.2254	2.3019	BRCA
		Tumor	4.5224	2.3366	BRCA
		Tumor	3.68237	2.18776	BRCA
		Tumor	4.4977	1.6466	BRCA
		Tumor	4.6514	1.9859	BRCA
		Tumor	5.4367	2.8779	BRCA
		Tumor	4.748	2.3704	BRCA
		Tumor	4.2158	1.8524	BRCA
		Tumor	4.656	3.287	BRCA
		Tumor	4.9303	2.6138	BRCA
		Tumor	6.4917	3.7529	BRCA
		Tumor	4.7507	2.1925	BRCA
		Tumor	4.2795	1.9452	BRCA
		Tumor	5.4266	3.3148	BRCA
		Tumor	4.3039	1.9675	BRCA
		Tumor	4.0662	1.5514	BRCA
		Tumor	4.3903	2.6418	BRCA
		Tumor	5.3674	3.0876	BRCA
		Tumor	4.0331	2.081	BRCA
		Tumor	4.9644	1.6512	BRCA
		Tumor	5.0144	2.7805	BRCA
		Tumor	4.2541	2.236	BRCA
		Tumor	3.573	2.9375	BRCA
		Tumor	5.3187	2.8158	BRCA
		Tumor	4.1211	2.5731	BRCA
		Tumor	4.9184	3.7678	BRCA
		Tumor	4.0019	3.7204	BRCA
		Tumor	5.2679	2.7161	BRCA
		Tumor	4.4803	2.3366	BRCA
		Tumor	6.5731	3.8521	BRCA
		Tumor	4.5224	3.5337	BRCA
		Tumor	5.916	2.3871	BRCA
		Tumor	5.1148	3.0498	BRCA
		Tumor	4.9869	2.4252	BRCA
		Tumor	4.3896	2.3106	BRCA
		Tumor	4.7491	2.3536	BRCA
		Tumor	5.1371	2.727	BRCA
		Tumor	3.9175	1.5514	BRCA
		Tumor	5.0947	2.3135	BRCA
		Tumor	5.2273	2.6138	BRCA
		Tumor	4.6988	0.8246	BRCA
		Tumor	5.0054	1.7828	BRCA
		Tumor	4.5454	2.7508	BRCA
		Tumor	5.3392	1.3283	BRCA
		Tumor	4.4881	3.0163	BRCA
		Tumor	4.0619	2.8681	BRCA
		Tumor	6.0339	2.6984	BRCA
		Tumor	4.7464	3.2959	BRCA
		Tumor	3.7646	2.7051	BRCA
		Tumor	4.7866	2.59	BRCA
		Tumor	4.5224	2.4117	BRCA
		Tumor	3.866	1.7273	BRCA
		Tumor	4.8253	1.9712	BRCA
		Tumor	4.4777	2.3251	BRCA
		Tumor	4.2095	2.8877	BRCA
		Tumor	4.8228	3.7006	BRCA
		Tumor	3.7825	3.6382	BRCA
		Tumor	4.3227	1.2576	BRCA
		Tumor	4.235	2.5561	BRCA
		Tumor	4.034	3.1377	BRCA
		Tumor	5.1875	2.96	BRCA
		Tumor	5.076	2.167	BRCA
		Tumor	4.6404	2.0289	BRCA
		Tumor	4.3903	1.9302	BRCA
		Tumor	5.3917	2.7422	BRCA
		Tumor	4.6611	2.727	BRCA
		Tumor	5.505	1.816	BRCA
		Tumor	5.0197	2.2872	BRCA
		Tumor	4.8002	2.9674	BRCA
		Tumor	4.8192	2.2901	BRCA
		Tumor	4.048	2.5137	BRCA
		Tumor	5.3516	2.77	BRCA
		Tumor	4.4377	2.8622	BRCA
		Tumor	4.5136	2.4332	BRCA
		Tumor	4.4243	1.7744	BRCA
		Tumor	3.9645	2.2753	BRCA
		Tumor	4.7666	2.3816	BRCA
		Tumor	4.3126	2.4412	BRCA
		Tumor	5.3417	3.2297	BRCA
		Tumor	5.7861	3.345	BRCA
		Tumor	4.6404	1.8683	BRCA
		Tumor	4.6265	3.6816	BRCA
		Tumor	4.7544	1.9859	BRCA
		Tumor	4.5367	2.2603	BRCA
		Tumor	3.0602	2.11871	BRCA
		Tumor	5.4706	2.2663	BRCA
		Tumor	5.2728	2.4883	BRCA
		Tumor	5.2346	2.5996	BRCA
		Tumor	5.0816	3.6816	BRCA
		Tumor	3.74	2.0604	BRCA
		Tumor	4.5148	2.1957	BRCA
		Tumor	6.6561	4.9919	BRCA
		Tumor	4.6259	3.9137	BRCA
		Tumor	4.2654	2.7117	BRCA
		Tumor	4.585	1.1577	BRCA
		Tumor	4.0313	1.8564	BRCA
		Tumor	4.6352	1.7575	BRCA
		Tumor	4.0322	2.6738	BRCA
		Tumor	4.7404	3.6782	BRCA
		Tumor	5.014	4.3965	BRCA
		Tumor	4.0994	2.9581	BRCA
		Tumor	3.7593	2.1147	BRCA
		Tumor	4.9982	2.8321	BRCA
		Tumor	4.3306	3.5803	BRCA
		Tumor	4.3111	2.6738	BRCA
		Tumor	5.5832	2.4623	BRCA
		Tumor	4.1836	2.0979	BRCA
		Tumor	4.7682	2.7422	BRCA
		Tumor	4.5976	3.453	BRCA
		Tumor	4.431	2.8799	BRCA
		Tumor	3.705	2.1378	BRCA
		Tumor	4.4569	2.1574	BRCA
		Tumor	5.7315	4.1019	BRCA
		Tumor	4.5154	3.3017	BRCA
		Tumor	3.5911	1.949	BRCA
		Tumor	4.0892	1.8323	BRCA
		Tumor	4.306	2.3135	BRCA
		Tumor	5.0798	3.3787	BRCA
		Tumor	4.1652	3.011	BRCA
		Tumor	4.0858	0.8726	BRCA
		Tumor	4.8802	2.2513	BRCA
		Tumor	4.734	3.0671	BRCA
		Tumor	4.4162	2.0946	BRCA
		Tumor	4.5098	3.5742	BRCA
		Tumor	4.7236	1.642	BRCA
		Tumor	4.2412	2.3106	BRCA
		Tumor	4.4996	2.5996	BRCA
		Tumor	4.7192	2.5852	BRCA
		Tumor	4.1252	1.5806	BRCA
		Tumor	4.166	3.0038	BRCA
		Tumor	4.795	2.0183	BRCA
		Tumor	5.2854	2.9911	BRCA
		Tumor	3.7269	2.4753	BRCA
		Tumor	3.39523	1.65428	BRCA
		Tumor	4.9764	2.3048	BRCA
		Tumor	4.773	2.299	BRCA
		Tumor	5.4128	2.5338	BRCA
		Tumor	4.0739	1.1641	BRCA
		Tumor	5.1457	1.6093	BRCA
		Tumor	4.944	1.642	BRCA
		Tumor	4.582	1.4704	BRCA
		Tumor	4.15444	2.13566	BRCA
		Tumor	4.47	2.1957	BRCA
		Tumor	3.7836	2.3135	BRCA
		Tumor	4.686	1.5758	BRCA
		Tumor	5.3056	4.5946	BRCA
		Tumor	5.0964	2.0604	BRCA
		Tumor	4.7269	1.9638	BRCA
		Tumor	4.8555	2.676	BRCA
		Tumor	4.5663	2.5561	BRCA
		Tumor	5.2525	3.6136	BRCA
		Tumor	4.7049	2.6738	BRCA
		Tumor	2.96553	2.06615	BRCA
		Tumor	5.1065	1.1833	BRCA
		Tumor	5.3775	3.5682	BRCA
		Tumor	4.8218	2.0878	BRCA
		Tumor	5.0095	3.2374	BRCA
		Tumor	5.2672	2.727	BRCA
		Tumor	4.4771	3.1588	BRCA
		Tumor	4.0985	2.2842	BRCA
		Tumor	5.0475	1.949	BRCA
		Tumor	5.114	4.5293	BRCA
		Tumor	4.449	1.683	BRCA
		Tumor	4.9538	3.5349	BRCA
		Tumor	4.7672	1.9675	BRCA
		Tumor	4.1178	2.0147	BRCA
		Tumor	4.4615	2.7993	BRCA
		Tumor	3.8085	2.2663	BRCA
		Tumor	4.3463	1.8323	BRCA
		Tumor	3.7432	2.7073	BRCA
		Tumor	4.5736	0.5069	BRCA
		Tumor	4.47	2.6738	BRCA
		Tumor	4.1409	1.7446	BRCA
		Tumor	4.431	2.108	BRCA
		Tumor	5.0348	1.9638	BRCA
		Tumor	3.991	2.1047	BRCA
		Tumor	4.6136	2.3898	BRCA
		Tumor	4.7704	2.4831	BRCA
		Tumor	4.4417	2.5876	BRCA
		Tumor	4.7187	2.7379	BRCA
		Tumor	4.9982	1.9377	BRCA
		Tumor	5.1081	2.578	BRCA
		Tumor	4.641	2.8321	BRCA
		Tumor	4.6294	2.409	BRCA
		Tumor	4.4516	2.1734	BRCA
		Tumor	6.1675	2.362	BRCA
		Tumor	3.6207	2.1894	BRCA
		Tumor	4.9117	1.8918	BRCA
		Tumor	5.2005	4.0392	BRCA
		Tumor	4.1186	2.8014	BRCA
		Tumor	4.8575	2.4359	BRCA
		Tumor	4.17	2.3953	BRCA
		Tumor	4.5217	2.5388	BRCA
		Tumor	5.0374	2.6579	BRCA
		Tumor	4.4842	1.9226	BRCA
		Tumor	4.1636	3.8054	BRCA
		Tumor	5.4631	4.4503	BRCA
		Tumor	4.8535	1.9601	BRCA
		Tumor	4.322	2.4675	BRCA
		Tumor	4.4868	2.0465	BRCA
		Tumor	4.6218	2.1444	BRCA
		Tumor	4.1724	2.6325	BRCA
		Tumor	5.4909	2.5213	BRCA
		Tumor	4.4115	1.5216	BRCA
		Tumor	3.9299	1.8201	BRCA
		Tumor	5.7096	1.6281	BRCA
		Tumor	4.3583	4.352	BRCA
		Tumor	4.4297	1.6785	BRCA
		Tumor	4.0313	2.004	BRCA
		Tumor	5.0304	3.0859	BRCA
		Tumor	4.4958	3.2205	BRCA
		Tumor	4.6479	2.2482	BRCA
		Tumor	3.6532	2.1509	BRCA
		Tumor	4.5186	2.081	BRCA
		Tumor	4.8783	2.5036	BRCA
		Tumor	4.7777	2.7889	BRCA
		Tumor	4.6606	1.9749	BRCA
		Tumor	3.871	1.2992	BRCA
		Tumor	4.8739	1.934	BRCA
		Tumor	4.4162	2.2723	BRCA
		Tumor	4.7581	2.2082	BRCA
		Tumor	4.7318	2.3649	BRCA
		Tumor	4.3313	2.0076	BRCA
		Tumor	4.8007	2.5731	BRCA
		Tumor	4.7372	2.7029	BRCA
		Tumor	4.9663	2.7161	BRCA
		Tumor	4.8635	2.5338	BRCA
		Tumor	3.9838	1.9749	BRCA
		Tumor	5.9227	3.1145	BRCA
		Tumor	4.2465	2.7805	BRCA
		Tumor	5.7132	3.8085	BRCA
		Tumor	4.7154	1.9786	BRCA
		Tumor	3.9051	2.108	BRCA
		Tumor	5.8617	5.5417	BRCA
		Tumor	4.4608	2.4753	BRCA
		Tumor	4.0575	1.9527	BRCA
		Tumor	5.5741	3.1987	BRCA
		Tumor	5.8523	4.0567	BRCA
		Tumor	4.748	3.1829	BRCA
		Tumor	4.3883	2.1734	BRCA
		Tumor	4.4764	1.1641	BRCA
		Tumor	4.7777	1.6785	BRCA
		Tumor	4.6832	2.4753	BRCA
		Tumor	4.7825	2.4252	BRCA
		Tumor	4.6422	1.7532	BRCA
		Tumor	4.7334	1.2333	BRCA
		Tumor	4.7809	2.2268	BRCA
		Tumor	4.6294	1.6187	BRCA
		Tumor	4.835	1.9564	BRCA
		Tumor	4.7231	2.2872	BRCA
		Tumor	4.8136	2.3077	BRCA
		Tumor	3.832	3.6994	BRCA
		Tumor	4.7772	2.6232	BRCA
		Tumor	4.673	1.9111	BRCA
		Tumor	5.5671	2.1013	BRCA
		Tumor	5.1136	2.2421	BRCA
		Tumor	4.906	2.2783	BRCA
		Tumor	4.4641	2.0604	BRCA
		Tumor	3.6566	3.2752	BRCA
		Tumor	4.2684	2.6805	BRCA
		Tumor	4.7187	3.1212	BRCA
		Tumor	5.0206	3.2737	BRCA
		Tumor	4.6479	1.6187	BRCA
		Tumor	5.1334	2.5561	BRCA
		Tumor	4.862	1.6374	BRCA
		Tumor	4.741	2.6348	BRCA
		Tumor	4.7209	2.9032	BRCA
		Tumor	4.9547	2.4779	BRCA
		Tumor	4.6691	2.5707	BRCA
		Tumor	4.1384	2.5487	BRCA
		Tumor	4.4951	2.2144	BRCA
		Tumor	4.8161	4.0532	BRCA
		Tumor	5.0202	1.4704	BRCA
		Tumor	4.3716	2.409	BRCA
		Tumor	4.5497	2.3677	BRCA
		Tumor	4.7735	2.4306	BRCA
		Tumor	4.8739	2.9128	BRCA
		Tumor	5.4182	3.2632	BRCA
		Tumor	4.352	1.3956	BRCA
		Tumor	4.1595	2.1702	BRCA
		Tumor	5.14	1.3791	BRCA
		Tumor	4.711	3.002	BRCA
		Tumor	5.0717	3.242	BRCA
		Tumor	4.2389	2.2299	BRCA
		Tumor	5.2578	1.9968	BRCA
		Tumor	5.3576	2.3193	BRCA
		Tumor	4.01	0.9789	BRCA
		Tumor	4.3477	1.5612	BRCA
		Tumor	4.6112	3.0305	BRCA
		Tumor	4.6798	2.7336	BRCA
		Tumor	4.6212	2.4386	BRCA
		Tumor	4.404	2.5388	BRCA
		Tumor	5.2017	2.1862	BRCA
		Tumor	4.8625	2.2113	BRCA
		Tumor	4.0506	0.2998	BRCA
		Tumor	5.7206	2.7742	BRCA
		Tumor	4.6927	2.9747	BRCA
		Tumor	4.6838	1.8722	BRCA
		Tumor	4.5596	2.2901	BRCA
		Tumor	4.3513	1.3109	BRCA
		Tumor	5.2083	3.0515	BRCA
		Tumor	4.4027	1.9638	BRCA
		Tumor	4.6154	2.8936	BRCA
		Tumor	3.981	3.944	BRCA
		Tumor	5.6874	2.8799	BRCA
		Tumor	5.8123	2.2144	BRCA
		Tumor	4.1119	1.816	BRCA
		Tumor	5.0922	1.8524	BRCA
		Tumor	4.4654	1.6093	BRCA
		Tumor	4.3848	2.8936	BRCA
		Tumor	5.6297	1.949	BRCA
		Tumor	5.4745	3.1939	BRCA
		Tumor	4.0118	1.1897	BRCA
		Tumor	4.6112	2.3451	BRCA
		Tumor	4.5626	3.3407	BRCA
		Tumor	4.3213	1.1641	BRCA
		Tumor	3.7709	1.6785	BRCA
		Tumor	5.0095	2.6895	BRCA
		Tumor	4.1474	1.3051	BRCA
		Tumor	5.6183	3.3278	BRCA
		Tumor	4.5374	1.9149	BRCA
		Tumor	4.2833	2.043	BRCA
		Tumor	5.0005	2.4306	BRCA
		Tumor	4.5928	2.4063	BRCA
		Tumor	5.2578	2.118	BRCA
		Tumor	4.1228	2.7763	BRCA
		Tumor	3.8983	2.8936	BRCA
		Tumor	4.6594	1.3225	BRCA
		Tumor	4.7608	1.8119	BRCA
		Tumor	4.7772	2.2633	BRCA
		Tumor	4.9045	1.9188	BRCA
		Tumor	3.5851	2.0673	BRCA
		Tumor	4.796	1.1706	BRCA
		Tumor	4.5583	2.3953	BRCA
		Tumor	3.9261	3.0393	BRCA
		Tumor	4.2196	1.9601	BRCA
		Tumor	4.7071	2.5996	BRCA
		Tumor	3.9974	2.0912	BRCA
		Tumor	4.2721	3.1781	BRCA
		Tumor	4.8495	3.0568	BRCA
		Tumor	4.0575	3.0876	BRCA
		Tumor	4.4095	2.1476	BRCA
		Tumor	5.2219	3.0533	BRCA
		Tumor	4.2103	4.3442	BRCA
		Tumor	4.2281	2.5263	BRCA
		Tumor	5	3.3549	BRCA
		Tumor	5.0492	2.2693	BRCA
		Tumor	4.7981	1.8683	BRCA
		Tumor	4.5784	2.7572	BRCA
		Tumor	3.9412	2.1509	BRCA
		Tumor	5.6265	2.0395	BRCA
		Tumor	5.623	2.8199	BRCA
		Tumor	4.3597	2.4035	BRCA
		Tumor	4.7856	2.6602	BRCA
		Tumor	4.8187	1.9675	BRCA
		Tumor	4.8043	1.5415	BRCA
		Tumor	3.7593	2.7336	BRCA
		Tumor	4.9594	1.9859	BRCA
		Tumor	4.8885	3.2707	BRCA
		Tumor	4.6793	3.3842	BRCA
		Tumor	5.1469	4.3513	BRCA
		Tumor	3.8935	2.4831	BRCA
		Tumor	4.5423	1.9377	BRCA
		Tumor	5.888	4.4263	BRCA
		Tumor	4.623	2.7095	BRCA
		Tumor	3.8788	2.0111	BRCA
		Tumor	5.1811	3.0092	BRCA
		Tumor	4.3399	2.0569	BRCA
		Tumor	4.6101	1.8119	BRCA
		Tumor	4.3513	3.4344	BRCA
		Tumor	6.0304	2.0878	BRCA
		Tumor	5.5753	2.8199	BRCA
		Tumor	4.3242	1.7828	BRCA
		Tumor	5.3868	3.2112	BRCA
		Tumor	4.63	1.9749	BRCA
		Tumor	4.6747	2.6325	BRCA
		Tumor	3.5923	2.0325	BRCA
		Tumor	4.437	2.2693	BRCA
		Tumor	4.4894	2.3732	BRCA
		Tumor	4.4919	2.108	BRCA
		Tumor	4.1318	2.296	BRCA
		Tumor	4.7887	2.5876	BRCA
		Tumor	4.8095	2.7847	BRCA
		Tumor	5.0339	1.4174	BRCA
		Tumor	5.3133	2.7205	BRCA
		Tumor	4.4457	2.0535	BRCA
		Tumor	4.433	1.4388	BRCA
		Tumor	4.4404	1.6964	BRCA
		Tumor	4.3883	1.6785	BRCA
		Tumor	4.4803	1.5709	BRCA
		Tumor	4.8084	2.0395	BRCA
		Tumor	4.1094	3.4687	BRCA
		Tumor	5.6393	2.6962	BRCA
		Tumor	4.9833	1.9415	BRCA
		Tumor	4.7997	4.3883	BRCA
		Tumor	9.0481	3.7804	BRCA
		Tumor	4.7533	3.287	BRCA
		Tumor	4.5098	2.1925	BRCA
		Tumor	4.4384	2.7051	BRCA
		Tumor	5.2157	1.8036	BRCA
		Tumor	4.6753	3.5449	BRCA
		Tumor	3.9384	2.7336	BRCA
		Tumor	4.366	2.6693	BRCA
		Tumor	5.5078	1.5316	BRCA
		Tumor	4.9892	3.1797	BRCA
		Tumor	4.7698	2.7951	BRCA
		Tumor	4.6657	1.884	BRCA
		Tumor	4.838	3.9289	BRCA
		Tumor	4.2736	1.8762	BRCA
		Tumor	4.711	2.3048	BRCA
		Tumor	4.2442	2.05	BRCA
		Tumor	5.1696	3.2313	BRCA
		Tumor	4.4562	3.0234	BRCA
		Tumor	4.9937	2.8622	BRCA
		Tumor	4.347	2.0673	BRCA
		Tumor	5.2806	1.5563	BRCA
		Tumor	4.182	2.9205	BRCA
		Tumor	5.618	2.6441	BRCA
		Tumor	3.7061	2.5061	BRCA
		Tumor	4.5129	2.4225	BRCA
		Tumor	4.7442	3.0181	BRCA
		Tumor	4.178	1.9111	BRCA
		Tumor	4.996	3.867	BRCA
		Tumor	4.6983	2.7889	BRCA
		Tumor	5.4098	2.727	BRCA
		Tumor	4.215	3.4778	BRCA
		Tumor	4.2404	1.4808	BRCA
		Tumor	5.81	4.347	BRCA
		Tumor	4.9991	2.5561	BRCA
		Tumor	4.528	2.8779	BRCA
		Tumor	4.7539	3.2065	BRCA
		Tumor	4.2921	2.8117	BRCA
		Tumor	4.6594	2.2421	BRCA
		Tumor	4.3688	2.2633	BRCA
		Tumor	4.3234	2.9243	BRCA
		Tumor	3.9213	1.9675	BRCA
		Tumor	4.6645	2.1702	BRCA
		Tumor	4.0506	2.0325	BRCA
		Tumor	5.0023	3.1892	BRCA
		Tumor	4.585	3.287	BRCA
		Tumor	5.1907	2.9562	BRCA
		Tumor	4.7971	2.4008	BRCA
		Tumor	4.2533	3.8198	BRCA
		Tumor	5.0471	2.7615	BRCA
		Tumor	5.3934	1.6281	BRCA
		Tumor	4.9103	2.7868	BRCA
		Tumor	4.0645	2.5388	BRCA
		Tumor	4.6525	2.0946	BRCA
		Tumor	4.4509	1.7141	BRCA
		Tumor	4.8954	3.0252	BRCA
		Tumor	4.1392	2.376	BRCA
		Tumor	4.4047	2.4252	BRCA
		Tumor	5.0148	2.4805	BRCA
		Tumor	6.441	3.0791	BRCA
		Tumor	4.6218	1.9452	BRCA
		Tumor	5.2304	2.7931	BRCA
		Tumor	4.4836	2.4359	BRCA
		Tumor	5.2634	2.3337	BRCA
		Tumor	4.9137	2.7095	BRCA
		Tumor	4.1828	2.4571	BRCA
		Tumor	4.6029	2.4439	BRCA
		Tumor	4.5826	1.9527	BRCA
		Tumor	4.5454	2.9765	BRCA
		Tumor	4.445	2.2175	BRCA
		Tumor	4.3184	2.2113	BRCA
		Tumor	4.0515	2.5852	BRCA
		Tumor	4.0549	1.9822	BRCA
		Tumor	5.2013	4.1772	BRCA
		Tumor	3.9983	2.9784	BRCA
		Tumor	4.1756	1.5514	BRCA
		Tumor	3.6983	1.7229	BRCA
		Tumor	4.5268	0.7233	BRCA
		Tumor	4.9764	1.5316	BRCA
		Tumor	5.1538	3.2647	BRCA
		Tumor	5.0858	1.5758	BRCA
		Tumor	5.7088	3.0411	BRCA
		Tumor	5.3758	3.1556	BRCA
		Tumor	4.3342	1.642	BRCA
		Tumor	4.178	2.4144	BRCA
		Tumor	4.7394	3.7518	BRCA
		Tumor	4.1145	1.8722	BRCA
		Tumor	4.6485	3.834	BRCA
		Tumor	4.4169	3.8621	BRCA
		Tumor	4.6815	2.0707	BRCA
		Tumor	4.917	3.2267	BRCA
		Tumor	3.60263	3.84812	BRCA
		Tumor	5.2544	3.2065	BRCA
		Tumor	5.0059	2.7993	BRCA
		Tumor	4.9905	2.96	BRCA
		Tumor	4.5091	3.8954	BRCA
		Tumor	4.5423	2.4225	BRCA
		Tumor	4.4088	1.5465	BRCA
		Tumor	5.3331	1.9377	BRCA
		Tumor	5.2854	4.0331	BRCA
		Tumor	4.6112	1.7097	BRCA
		Tumor	4.5577	3.0217	BRCA
		Tumor	5.5766	4.3428	BRCA
		Tumor	5.445	2.4386	BRCA
		Tumor	4.0943	1.7097	BRCA
		Tumor	4.0515	2.4544	BRCA
		Tumor	5.9414	2.8341	BRCA
		Tumor	4.9246	2.9655	BRCA
		Tumor	4.9016	2.0742	BRCA
		Tumor	4.9718	2.6487	BRCA
		Tumor	5.769	3.2826	BRCA
		Tumor	4.8807	2.8321	BRCA
		Tumor	5.0237	2.0004	BRCA
		Tumor	4.6916	2.3898	BRCA
		Tumor	3.8993	4.0985	BRCA
		Tumor	5.3643	2.2019	BRCA
		Tumor	5.0514	2.9857	BRCA
		Tumor	4.9714	1.2085	BRCA
		Tumor	4.5571	1.8722	BRCA
		Tumor	4.306	2.1047	BRCA
		Tumor	4.9331	2.2543	BRCA
		Tumor	5.359	2.945	BRCA
		Tumor	4.7285	3.0393	BRCA
		Tumor	4.1211	2.3592	BRCA
		Tumor	5.2312	3.5971	BRCA
		Tumor	5.0237	1.9452	BRCA
		Tumor	4.8415	1.7141	BRCA
		Tumor	6.5633	3.5224	BRCA
		Tumor	4.7919	1.9264	BRCA
		Tumor	4.1595	2.0183	BRCA
		Tumor	4.706	2.7139	BRCA
		Tumor	3.9691	2.3019	BRCA
		Tumor	5.7788	3.2282	BRCA
		Tumor	5.018	1.8282	BRCA
		Tumor	5.8787	2.753	BRCA
		Tumor	4.5814	2.7117	BRCA
		Tumor	5.0867	2.7161	BRCA
		Tumor	4.2396	1.6649	BRCA
		Tumor	5.2327	5.5623	BRCA
		Tumor	6.8393	2.753	BRCA
		Tumor	7.2585	1.8564	BRCA
		Tumor	4.6764	3.245	BRCA
		Tumor	4.691	2.2391	BRCA
		Tumor	4.4855	2.6067	BRCA
		Tumor	4.691	1.4547	BRCA
		Tumor	3.8521	1.2455	BRCA
		Tumor	4.7624	1.6374	BRCA
		Tumor	4.8881	2.5137	BRCA
		Tumor	6.7863	1.3225	BRCA
		Tumor	4.5205	3.2511	BRCA
		Tumor	3.9673	3.29	BRCA
		Tumor	5.1289	2.8034	BRCA
		Tumor	5.3093	2.7401	BRCA
		Tumor	4.5186	2.7379	BRCA
		Tumor	5.2795	2.2019	BRCA
		Tumor	4.0567	2.5876	BRCA
		Tumor	4.1515	1.6649	BRCA
		Tumor	4.8365	2.0638	BRCA
		Tumor	4.3285	0.9268	BRCA
		Tumor	4.5473	1.5758	BRCA
		Tumor	4.347	2.7551	BRCA
		Tumor	4.5892	3.838	BRCA
		Tumor	4.9505	2.2633	BRCA
		Tumor	4.5814	1.4494	BRCA
		Tumor	4.7735	1.8564	BRCA
		Tumor	4.327	2.1013	BRCA
		Tumor	4.1236	3.4933	BRCA
		Tumor	5.6005	2.6579	BRCA
		Tumor	5.2791	2.6715	BRCA
		Tumor	4.764	2.8877	BRCA
		Tumor	4.8263	2.0673	BRCA
		Tumor	4.1604	1.8363	BRCA
		Tumor	4.8881	2.2931	BRCA
		Tumor	4.4777	3.5424	BRCA
		Tumor	3.958	1.7702	BRCA
		Tumor	4.6787	2.3193	BRCA
		Tumor	4.0153	1.9149	BRCA
		Tumor	5.0657	2.043	BRCA
		Tumor	5.2396	2.5213	BRCA
		Tumor	4.6329	2.376	BRCA
		Tumor	4.6983	1.9675	BRCA
		Tumor	3.7061	1.9415	BRCA
		Tumor	4.1994	1.7273	BRCA
		Tumor	5.7021	2.5658	BRCA
		Tumor	5.5595	3.4237	BRCA
		Tumor	4.9878	2.6984	BRCA
		Tumor	4.3702	2.2543	BRCA
		Tumor	5.0764	2.3308	BRCA
		Tumor	5.026	2.7073	BRCA
		Tumor	4.8375	1.9302	BRCA
		Tumor	4.8615	2.1013	BRCA
		Tumor	4.067	3.186	BRCA
		Tumor	4.27987	3.6289	BRCA
		Tumor	4.7323	2.7029	BRCA
		Tumor	4.2312	1.9111	BRCA
		Tumor	5.8007	3.3003	BRCA
		Tumor	4.943	0.9568	BRCA
		Tumor	4.9964	2.1702	BRCA
		Tumor	4.1867	0.8883	BRCA
		Tumor	7.3502	2.6962	BRCA
		Tumor	4.6428	0.0158	BRCA
		Tumor	5.0871	2.409	BRCA
		Tumor	5.5457	2.9765	BRCA
		Tumor	5.0794	2.0004	BRCA
		Tumor	3.51449	3.19288	BRCA
		Tumor	4.6404	0.7493	BRCA
		Tumor	5.5772	3.0358	BRCA
		Tumor	4.6485	2.7594	BRCA
		Tumor	4.9732	1.8683	BRCA
		Tumor	4.7192	1.4911	BRCA
		Tumor	4.4516	2.8199	BRCA
		Tumor	6.1709	2.3871	BRCA
		Tumor	5.061	2.6395	BRCA
		Tumor	5.2668	4.1011	BRCA
		Tumor	5.0326	2.6185	BRCA
		Tumor	5.1867	3.0825	BRCA
		Tumor	4.4932	2.8994	BRCA
		Tumor	4.3053	2.8602	BRCA
		Tumor	4.2495	1.4281	BRCA
		Tumor	7.8633	1.5465	BRCA
		Tumor	4.5224	2.7993	BRCA
		Tumor	4.2654	1.8323	BRCA
		Tumor	4.597	2.5561	BRCA
		Tumor	4.8069	2.328	BRCA
		Tumor	4.2335	1.4962	BRCA
		Tumor	4.3944	2.5658	BRCA
		Tumor	4.4337	1.5998	BRCA
		Tumor	4.6479	2.6208	BRCA
		Tumor	4.1252	2.2842	BRCA
		Tumor	4.0918	1.7828	BRCA
		Tumor	4.4654	1.9111	BRCA
		Tumor	3.6983	1.8201	BRCA
		Tumor	5.5841	2.5263	BRCA
		Tumor	4.7872	3.1195	BRCA
		Tumor	4.8329	2.7847	BRCA
		Tumor	5.2913	2.4306	BRCA
		Tumor	5.7557	2.5313	BRCA
		Tumor	4.8575	1.5806	BRCA
		Tumor	3.9337	2.7183	BRCA
		Tumor	4.1261	2.8974	BRCA
		Tumor	3.9534	2.2421	BRCA
		Tumor	4.6508	3.8085	BRCA
		Tumor	4.6708	2.1444	BRCA
		Tumor	4.1392	3.8269	BRCA
		Tumor	4.3779	1.7316	BRCA
		Tumor	4.9093	3.2018	BRCA
		Tumor	4.208	2.9319	BRCA
		Tumor	5.1796	1.8722	BRCA
		Tumor	4.3097	2.4831	BRCA
		Tumor	5.2847	2.8442	BRCA
		Tumor	4.8007	1.196	BRCA
		Tumor	4.4496	2.1213	BRCA
		Tumor	5.178	2.3788	BRCA
		Tumor	4.7093	2.9469	BRCA
		Tumor	5.3093	2.2206	BRCA
		Tumor	4.0833	1.6466	BRCA
		Tumor	3.8218	2.3843	BRCA
		Tumor	4.1994	2.4649	BRCA
		Tumor	4.6323	1.8282	BRCA
		Tumor	4.5293	1.3567	BRCA
		Tumor	4.373	2.0183	BRCA
		Tumor	2.79307	1.66858	BRCA
		Tumor	5.5641	1.692	BRCA
		Tumor	4.1327	2.5112	BRCA
		Tumor	4.4829	2.5585	BRCA
		Tumor	4.3604	2.4883	BRCA
		Tumor	4.5856	3.9204	BRCA
		Tumor	5.5445	3.1797	BRCA
		Tumor	4.576	2.9875	BRCA
		Tumor	5.7369	2.3048	BRCA
		Tumor	4.5028	0.9419	BRCA
		Tumor	4.6832	2.1734	BRCA
		Tumor	4.9241	2.0465	BRCA
		Tumor	3.9654	1.4335	BRCA
		Tumor	4.6838	2.9109	BRCA
		Tumor	4.1368	2.9013	BRCA
		Tumor	4.2088	2.3193	BRCA
		Tumor	4.359	3.0199	BRCA
		Tumor	4.9189	4.0001	BRCA
		Tumor	5.4925	2.128	BRCA
		Tumor	5.4951	3.2313	BRCA
		Tumor	5.1077	2.1798	BRCA
		Tumor	4.9978	2.5924	BRCA
		Tumor	4.2297	2.167	BRCA
		Tumor	4.1078	1.0915	BRCA
		Tumor	4.838	2.5634	BRCA
		Tumor	4.4575	2.3423	BRCA
		Tumor	3.9118	2.4171	BRCA
		Tumor	4.1261	3.1095	BRCA
		Tumor	4.0867	2.7183	BRCA
		Tumor	5.1664	3.4609	BRCA
		Tumor	4.8002	3.8491	BRCA
		Tumor	6.1359	5.5066	BRCA
		Tumor	4.0118	1.9712	BRCA
		Tumor	4.6588	2.5852	BRCA
		Tumor	4.0756	2.3704	BRCA
		Tumor	5.48	2.8542	BRCA
		Tumor	4.8059	1.9931	BRCA
		Tumor	4.6271	2.3649	BRCA
		Tumor	4.5249	1.5563	BRCA
		Tumor	4.6685	2.233	BRCA
		Tumor	4.49	2.7763	BRCA
		Tumor	3.9543	0.7321	BRCA
		Tumor	4.0969	1.9415	BRCA
		Tumor	4.8258	2.5087	BRCA
		Tumor	4.6177	1.3623	BRCA
		Tumor	4.2488	2.4623	BRCA
		Tumor	4.2126	3.3435	BRCA
		Tumor	4.14	2.0979	BRCA
		Tumor	4.3667	1.9895	BRCA
		Tumor	4.7501	2.1606	BRCA
		Tumor	5.2215	2.5313	BRCA
		Tumor	4.5342	2.1702	BRCA
		Tumor	5.1543	2.3926	BRCA
		Tumor	4.5497	2.7029	BRCA
		Tumor	5.2983	3.0825	BRCA
		Tumor	4.096	2.3898	BRCA
		Tumor	2.79349	2.92007	BRCA
		Tumor	3.9856	2.2237	BRCA
		Tumor	5.4689	2.0776	BRCA
		Tumor	4.3716	1.766	BRCA
		Tumor	5.6514	2.7073	BRCA
		Tumor	4.8758	1.9749	BRCA
		Tumor	4.4836	2.5731	BRCA
		Tumor	4.5485	1.8323	BRCA
		Tumor	5.7584	3.0808	BRCA
		Tumor	4.6662	2.3019	BRCA
		Tumor	4.2795	3.4424	BRCA
		Tumor	4.6224	2.2082	BRCA
		Tumor	4.4162	2.4465	BRCA
		Tumor	4.6148	2.108	BRCA
		Tumor	4.1907	3.3206	BRCA
		Tumor	5.1914	-0.3383	BRCA
		Tumor	4.8465	2.0946	BRCA
		Tumor	4.6849	2.0465	BRCA
		Tumor	5.7066	2.5731	BRCA
		Tumor	5	3.1797	BRCA
		Tumor	4.0773	1.4652	BRCA
		Tumor	5.2426	1.8484	BRCA
		Tumor	4.0653	1.9564	BRCA
		Tumor	4.7866	2.9802	BRCA
		Tumor	5.1256	2.6487	BRCA
		Tumor	4.764	2.753	BRCA
		Tumor	4.3944	2.5036	BRCA
		Tumor	4.5261	2.6918	BRCA
		Tumor	4.8807	2.296	BRCA
		Tumor	4.1019	1.5465	BRCA
		Tumor	4.1482	2.59	BRCA
		Tumor	5.8334	2.1444	BRCA
		Tumor	4.8263	2.8661	BRCA
		Tumor	4.4095	1.3679	BRCA
		Tumor	4.8314	1.9302	BRCA
		Tumor	5.5261	1.6234	BRCA
		Tumor	4.2488	1.787	BRCA
		Tumor	4.5748	2.9413	BRCA
		Tumor	5.3122	2.2113	BRCA
		Tumor	5.2091	2.6715	BRCA
		Tumor	4.4919	2.8542	BRCA
		Tumor	4.1044	2.8422	BRCA
		Tumor	4.4283	2.5828	BRCA
		Tumor	5.7913	3.1327	BRCA
		Tumor	4.1836	2.3251	BRCA
		Tumor	4.7312	2.2573	BRCA
		Tumor	4.6171	2.0535	BRCA
		Tumor	4.3541	1.5465	BRCA
		Tumor	4.5002	2.0111	BRCA
		Tumor	4.1302	2.5163	BRCA
		Tumor	4.3751	2.6487	BRCA
		Tumor	4.8817	1.8444	BRCA
		Tumor	5.2296	3.1129	BRCA
		Tumor	5.061	2.8361	BRCA
		Tumor	4.9308	2.9432	BRCA
		Tumor	4.4027	1.125	BRCA
		Tumor	3.4569	2.1766	BRCA
		Tumor	5.1534	2.4279	BRCA
		Tumor	3.9487	2.0325	BRCA
		Tumor	5.1048	2.0878	BRCA
		Tumor	5.6588	3.0825	BRCA
		Tumor	3.9626	2.0395	BRCA
		Tumor	4.0584	3.483	BRCA
		Tumor	3.9365	1.6281	BRCA
		Tumor	4.2973	2.8858	BRCA
		Tumor	4.2847	1.3679	BRCA
		Tumor	4.2204	2.0638	BRCA
		Tumor	4.8645	2.9186	BRCA
		Tumor	3.5887	2.4675	BRCA
		Tumor	4.3876	1.9377	BRCA
		Tumor	3.2766	2.5263	BRCA
		Tumor	3.9709	2.1574	BRCA
		Peri	4.2495	2.5061	BRCA
		Peri	4.5559	2.7336	BRCA
		Peri	3.154	1.0779	BRCA
		Peri	3.186	0.9191	BRCA
		Peri	3.7783	1.7141	BRCA
		Peri	3.7571	1.1897	BRCA
		Peri	4.5261	2.7401	BRCA
		Peri	4.5748	2.1378	BRCA
		Peri	4.7619	1.9302	BRCA
		Peri	4.4906	2.5876	BRCA
		Peri	3.1829	1.4911	BRCA
		Peri	4.5814	2.5996	BRCA
		Peri	3.7443	1.8564	BRCA
		Peri	4.6474	2.0465	BRCA
		Peri	3.8269	1.9226	BRCA
		Peri	4.0313	1.3511	BRCA
		Peri	3.9051	1.6695	BRCA
		Peri	2.9148	0.9268	BRCA
		Peri	3.8441	2.0569	BRCA
		Peri	3.1327	1.105	BRCA
		Peri	3.9204	1.7446	BRCA
		Peri	4.2556	2.4934	BRCA
		Peri	4.4128	2.6138	BRCA
		Peri	4.0816	2.1702	BRCA
		Peri	4.2389	2.3366	BRCA
		Peri	4.5503	2.6579	BRCA
		Peri	4.215	2.4753	BRCA
		Peri	4.2684	1.9415	BRCA
		Peri	2.9765	0.7579	BRCA
		Peri	3.755	1.334	BRCA
		Peri	3.2065	1.0779	BRCA
		Peri	4.3758	2.2783	BRCA
		Peri	4.1219	2.3019	BRCA
		Peri	4.4829	2.3019	BRCA
		Peri	3.9118	0.9935	BRCA
		Peri	3.2722	1.674	BRCA
		Peri	3.0774	1.4388	BRCA
		Peri	2.6138	0.547	BRCA
		Peri	3.7846	1.736	BRCA
		Peri	3.1572	0.7321	BRCA
		Peri	4.2503	2.3592	BRCA
		Peri	4.2212	1.6695	BRCA
		Peri	3.9051	2.0844	BRCA
		Peri	3.3521	1.0222	BRCA
		Peri	3.1844	1.2576	BRCA
		Peri	3.9983	2.0844	BRCA
		Peri	4.3604	1.5064	BRCA
		Peri	4.4764	2.6255	BRCA
		Peri	5.0457	2.6828	BRCA
		Peri	3.5224	1.6964	BRCA
		Peri	3.7193	2.3592	BRCA
		Peri	2.8422	1.8484	BRCA
		Peri	3.8798	1.3679	BRCA
		Peri	4.421	2.167	BRCA
		Peri	2.8014	1.0079	BRCA
		Peri	3.8739	1.9601	BRCA
		Peri	3.9829	2.4306	BRCA
		Peri	4.4641	2.2019	BRCA
		Peri	4.9298	2.7615	BRCA
		Peri	4.284	2.1345	BRCA
		Peri	4.3328	1.674	BRCA
		Peri	4.3155	1.5709	BRCA
		Peri	3.5803	1.196	BRCA
		Peri	3.5899	1.8484	BRCA
		Peri	4.0619	0.5666	BRCA
		Peri	4.0807	2.3193	BRCA
		Peri	4.7619	2.7826	BRCA
		Peri	4.1351	1.8404	BRCA
		Peri	4.2563	2.2268	BRCA
		Peri	4.3569	0.9862	BRCA
		Peri	4.1796	0.2154	BRCA
		Peri	4.2855	1.9111	BRCA
		Peri	4.2212	2.1345	BRCA
		Peri	4.2173	2.6302	BRCA
		Peri	2.5804	0.5859	BRCA
		Peri	3.837	2.1606	BRCA
		Peri	3.8561	1.105	BRCA
		Peri	4.314	1.4388	BRCA
		Peri	3.0287	0.2881	BRCA
		Peri	3.5349	1.0642	BRCA
		Peri	3.0654	1.2696	BRCA
		Peri	3.836	1.8643	BRCA
		Peri	3.1829	1.6093	BRCA
		Peri	3.8044	2.0742	BRCA
		Peri	4.0952	1.7575	BRCA
		Peri	4.7772	2.2723	BRCA
		Peri	4.5663	3.0995	BRCA
		Peri	3.9137	2.0183	BRCA
		Peri	4.0935	2.3843	BRCA
		Peri	3.2359	1.0293	BRCA
		Peri	3.7846	2.1798	BRCA
		Peri	4.5742	2.5363	BRCA
		Peri	4.2404	1.5758	BRCA
		Peri	4.8954	1.934	BRCA
		Peri	4.4582	1.9638	BRCA
		Peri	4.1128	2.2603	BRCA
		Peri	4.6571	2.1047	BRCA
		Peri	2.362	-0.4131	BRCA
		Peri	4.3618	2.2391	BRCA
		Peri	4.4216	2.6019	BRCA
		Peri	3.8095	1.7617	BRCA
		Peri	4.4874	2.0183	BRCA
		Peri	3.6623	2.2783	BRCA
		Peri	3.772	1.7141	BRCA
		Peri	3.7116	1.8996	BRCA
		Peri	3.6972	1.8036	BRCA
		Peri	4.4758	2.128	BRCA
		Peri	4.588	2.0707	BRCA
		Peri	3.6782	1.8363	BRCA
		Peri	3.9384	1.3791	BRCA
		Peri	3.6555	1.7009	BRCA
		Peri	3.1261	0.8805	BRCA
		Peri	4.222	1.8879	BRCA
		Tumor	4.0952	3.3759	CESC
		Tumor	4.3364	3.162	CESC
		Tumor	4.0322	2.8055	CESC
		Tumor	5.0661	2.6019	CESC
		Tumor	4.6456	3.637	CESC
		Tumor	4.5916	2.3592	CESC
		Tumor	4.4647	3.1344	CESC
		Tumor	6.1467	4.4803	CESC
		Tumor	4.2457	2.9747	CESC
		Tumor	4.1732	2.7051	CESC
		Tumor	4.7777	2.9224	CESC
		Tumor	5.1855	3.0199	CESC
		Tumor	4.5129	4.0001	CESC
		Tumor	4.8837	3.2511	CESC
		Tumor	3.9356	2.8442	CESC
		Tumor	5.1273	4.2281	CESC
		Tumor	4.1053	0.6332	CESC
		Tumor	4.8798	2.8402	CESC
		Tumor	4.841	4.208	CESC
		Tumor	4.1859	3.1892	CESC
		Tumor	4.1804	3.2236	CESC
		Tumor	5.0206	3.4997	CESC
		Tumor	4.6206	3.3828	CESC
		Tumor	3.9194	2.6602	CESC
		Tumor	4.6247	3.7105	CESC
		Tumor	5.4286	3.7614	CESC
		Tumor	4.47	2.4727	CESC
		Tumor	5.1664	3.8925	CESC
		Tumor	5.0964	3.2267	CESC
		Tumor	5.5832	3.3703	CESC
		Tumor	4.9787	2.5061	CESC
		Tumor	4.8284	3.4291	CESC
		Tumor	4.3031	3.0757	CESC
		Tumor	4.6485	4.3751	CESC
		Tumor	3.9524	3.0619	CESC
		Tumor	4.6674	2.1476	CESC
		Tumor	5.2277	3.7794	CESC
		Tumor	4.4397	3.1892	CESC
		Tumor	3.9403	3.2811	CESC
		Tumor	4.2189	3.0252	CESC
		Tumor	3.928	3.1733	CESC
		Tumor	5.0811	3.6359	CESC
		Tumor	4.2862	3.1112	CESC
		Tumor	4.2548	3.2796	CESC
		Tumor	4.8758	3.4583	CESC
		Tumor	4.9284	2.8701	CESC
		Tumor	4.4122	1.9601	CESC
		Tumor	4.8709	2.971	CESC
		Tumor	4.441	3.1475	CESC
		Tumor	4.7474	2.7889	CESC
		Tumor	4.7027	3.5498	CESC
		Tumor	4.9127	2.3308	CESC
		Tumor	5.1289	3.6405	CESC
		Tumor	4.84	3.6894	CESC
		Tumor	5.9319	2.7551	CESC
		Tumor	4.4162	2.4831	CESC
		Tumor	4.735	3.0808	CESC
		Tumor	4.9964	3.2752	CESC
		Tumor	3.8279	3.5098	CESC
		Tumor	4.7819	3.8993	CESC
		Tumor	5.131	3.345	CESC
		Tumor	4.4621	3.1095	CESC
		Tumor	4.0619	2.2603	CESC
		Tumor	4.3924	3.0842	CESC
		Tumor	4.8243	2.824	CESC
		Tumor	4.2526	3.2065	CESC
		Tumor	4.6571	2.609	CESC
		Tumor	4.149	1.934	CESC
		Tumor	4.3855	2.128	CESC
		Tumor	4.6148	3.074	CESC
		Tumor	4.7555	1.9931	CESC
		Tumor	4.4047	2.3222	CESC
		Tumor	4.3709	3.9783	CESC
		Tumor	4.852	3.6335	CESC
		Tumor	3.9636	2.7594	CESC
		Tumor	5.5571	3.4384	CESC
		Tumor	3.7226	3.1409	CESC
		Tumor	4.2728	3.1987	CESC
		Tumor	3.8511	2.828	CESC
		Tumor	5.5629	3.4371	CESC
		Tumor	4.4608	2.3308	CESC
		Tumor	5.0392	3.8531	CESC
		Tumor	4.8329	4.2639	CESC
		Tumor	4.5342	3.0127	CESC
		Tumor	4.8924	3.5779	CESC
		Tumor	5.3338	3.836	CESC
		Tumor	4.382	3.9801	CESC
		Tumor	4.4777	2.5163	CESC
		Tumor	4.9612	4.7672	CESC
		Tumor	4.468	3.3661	CESC
		Tumor	5.9837	2.4386	CESC
		Tumor	4.7388	2.5948	CESC
		Tumor	4.3148	3.2647	CESC
		Tumor	4.0523	2.8838	CESC
		Tumor	5.0135	2.4412	CESC
		Tumor	4.9552	3.716	CESC
		Tumor	4.2788	2.651	CESC
		Tumor	4.9612	1.4388	CESC
		Tumor	4.1978	2.9186	CESC
		Tumor	4.1036	3.3017	CESC
		Tumor	5.1227	3.9356	CESC
		Tumor	4.5748	3.2602	CESC
		Tumor	4.7908	2.7993	CESC
		Tumor	4.9388	3.9626	CESC
		Tumor	4.2624	4.8263	CESC
		Tumor	4.5748	3.0927	CESC
		Tumor	3.7138	3.4156	CESC
		Tumor	6.1685	3.6816	CESC
		Tumor	5.0206	3.1095	CESC
		Tumor	5.0233	2.8199	CESC
		Tumor	4.4169	3.2435	CESC
		Tumor	4.4337	4.2173	CESC
		Tumor	4.8605	2.9052	CESC
		Tumor	5.0597	2.2693	CESC
		Tumor	5.1895	3.7571	CESC
		Tumor	5.0291	2.5011	CESC
		Tumor	4.7887	5.4676	CESC
		Tumor	4.7071	4.197	CESC
		Tumor	5.1322	4.8807	CESC
		Tumor	4.5236	2.753	CESC
		Tumor	4.6753	2.8422	CESC
		Tumor	4.9709	3.9412	CESC
		Tumor	4.2862	2.8661	CESC
		Tumor	4.5098	1.1577	CESC
		Tumor	5.1404	3.0602	CESC
		Tumor	5.3133	4.4377	CESC
		Tumor	5.1351	3.958	CESC
		Tumor	5.3395	3.1311	CESC
		Tumor	4.7714	3.8411	CESC
		Tumor	5.0998	3.3966	CESC
		Tumor	4.3097	3.2143	CESC
		Tumor	3.8973	4.0366	CESC
		Tumor	4.8284	3.9031	CESC
		Tumor	3.6451	3.0723	CESC
		Tumor	4.8161	3.1062	CESC
		Tumor	4.5305	3.5779	CESC
		Tumor	4.4236	3.8401	CESC
		Tumor	5.4673	4.3234	CESC
		Tumor	5.686	2.5924	CESC
		Tumor	4.6218	3.5559	CESC
		Tumor	4.7356	3.2796	CESC
		Tumor	5.0816	3.1572	CESC
		Tumor	4.6035	2.8034	CESC
		Tumor	4.4128	3.1685	CESC
		Tumor	4.9782	2.5388	CESC
		Tumor	3.9983	1.5316	CESC
		Tumor	5.4941	4.232	CESC
		Tumor	5.2223	3.4504	CESC
		Tumor	4.8719	3.2647	CESC
		Tumor	4.3191	3.2065	CESC
		Tumor	5.0575	3.2297	CESC
		Tumor	5.5018	4.2526	CESC
		Tumor	4.3576	2.8301	CESC
		Tumor	5.2612	2.7805	CESC
		Tumor	4.7022	3.1245	CESC
		Tumor	4.4324	2.5163	CESC
		Tumor	4.4122	2.5585	CESC
		Tumor	3.8847	2.5462	CESC
		Tumor	4.0064	3.2282	CESC
		Tumor	5.3342	2.8779	CESC
		Tumor	4.523	3.8218	CESC
		Tumor	5.684	3.5161	CESC
		Tumor	4.889	3.0706	CESC
		Tumor	4.6154	3.9431	CESC
		Tumor	5.7581	3.7149	CESC
		Tumor	4.5711	3.3535	CESC
		Tumor	5.2461	2.1606	CESC
		Tumor	4.1764	1.2576	CESC
		Tumor	4.7597	2.5188	CESC
		Tumor	5.3886	2.4623	CESC
		Tumor	3.551	2.4883	CESC
		Tumor	4.5386	2.4439	CESC
		Tumor	4.1441	2.9966	CESC
		Tumor	5.0631	3.7496	CESC
		Tumor	4.8817	3.2236	CESC
		Tumor	3.8591	2.8681	CESC
		Tumor	4.5268	2.4063	CESC
		Tumor	4.222	3.2267	CESC
		Tumor	4.6059	2.4753	CESC
		Tumor	4.4216	3.3745	CESC
		Tumor	4.0901	3.8827	CESC
		Tumor	4.5856	2.0673	CESC
		Tumor	4.7528	3.4048	CESC
		Tumor	5.4957	4.1939	CESC
		Tumor	5.2273	3.8521	CESC
		Tumor	5.1044	3.1129	CESC
		Tumor	5.3632	2.2753	CESC
		Tumor	4.5286	3.2466	CESC
		Tumor	5.7002	3.2374	CESC
		Tumor	4.5098	3.7539	CESC
		Tumor	4.8187	3.5694	CESC
		Tumor	4.5167	2.4518	CESC
		Tumor	4.9607	4.1194	CESC
		Tumor	3.9175	2.4117	CESC
		Tumor	4.9369	3.2973	CESC
		Tumor	5.1728	2.5338	CESC
		Tumor	4.4128	2.4492	CESC
		Tumor	4.5072	3.8827	CESC
		Tumor	4.5693	2.2693	CESC
		Tumor	4.0278	3.1733	CESC
		Tumor	4.6933	2.2144	CESC
		Tumor	4.8748	2.7205	CESC
		Tumor	4.3046	2.4279	CESC
		Tumor	4.9089	2.8096	CESC
		Tumor	4.4588	3.6242	CESC
		Tumor	5.1538	2.6232	CESC
		Tumor	4.5349	2.7993	CESC
		Tumor	4.6882	3.2112	CESC
		Tumor	4.3198	2.3564	CESC
		Tumor	4.5657	3.8749	CESC
		Tumor	3.8002	1.9188	CESC
		Tumor	3.8778	2.7139	CESC
		Tumor	4.7866	3.7475	CESC
		Tumor	3.7149	2.8582	CESC
		Tumor	3.8896	2.0604	CESC
		Tumor	4.6798	4.3017	CESC
		Tumor	4.3148	3.0252	CESC
		Tumor	5.0014	4.215	CESC
		Tumor	3.8837	2.6208	CESC
		Tumor	4.2773	3.3278	CESC
		Tumor	4.6736	3.0791	CESC
		Tumor	4.8734	3.7345	CESC
		Tumor	4.9718	3.7171	CESC
		Tumor	4.5091	3.5324	CESC
		Tumor	4.4628	3.5009	CESC
		Tumor	2.96	0.7916	CESC
		Tumor	4.7165	3.2929	CESC
		Tumor	4.4337	3.0163	CESC
		Tumor	4.1285	2.9128	CESC
		Tumor	4.245	2.9205	CESC
		Tumor	4.0748	3.5875	CESC
		Tumor	5.0009	3.3563	CESC
		Tumor	4.0028	3.3993	CESC
		Tumor	4.551	2.1606	CESC
		Tumor	4.7099	3.0145	CESC
		Tumor	3.9012	2.9562	CESC
		Tumor	4.9421	2.9507	CESC
		Tumor	5.1433	3.9031	CESC
		Tumor	4.8525	2.9562	CESC
		Tumor	5.3445	3.7475	CESC
		Tumor	4.232	3.7204	CESC
		Tumor	4.4516	3.2374	CESC
		Tumor	5.0135	3.668	CESC
		Tumor	5.9435	4.0046	CESC
		Tumor	5.4549	3.29	CESC
		Tumor	4.9435	3.9617	CESC
		Tumor	5.5198	3.9663	CESC
		Tumor	5.4562	3.4398	CESC
		Tumor	4.576	3.6509	CESC
		Tumor	3.8401	2.9281	CESC
		Tumor	5.3169	3.7992	CESC
		Tumor	4.7066	3.3979	CESC
		Tumor	5.0162	3.741	CESC
		Tumor	4.5976	3.4451	CESC
		Tumor	6.0586	4.3206	CESC
		Tumor	4.6697	2.9562	CESC
		Tumor	4.8983	1.9601	CESC
		Tumor	5.2739	3.9682	CESC
		Tumor	3.9856	2.6895	CESC
		Tumor	4.6317	3.1813	CESC
		Tumor	4.4364	3.0252	CESC
		Tumor	4.4919	3.2189	CESC
		Tumor	4.3371	2.0395	CESC
		Tumor	4.862	3.4398	CESC
		Tumor	5.0913	3.5851	CESC
		Tumor	4.8084	3.3435	CESC
		Tumor	4.6059	2.59	CESC
		Tumor	4.38	2.9966	CESC
		Tumor	4.5602	3.4183	CESC
		Tumor	4.3534	2.96	CESC
		Tumor	4.9098	2.4675	CESC
		Tumor	3.4713	3.1079	CESC
		Tumor	5.5274	3.755	CESC
		Tumor	4.8851	3.5791	CESC
		Tumor	5.0206	3.603	CESC
		Tumor	5.0144	1.9712	CESC
		Tumor	4.0833	2.8622	CESC
		Tumor	3.3506	2.7357	CESC
		Tumor	5.1926	3.4398	CESC
		Tumor	4.3807	3.9468	CESC
		Tumor	4.8871	2.9507	CESC
		Tumor	4.1261	3.0654	CESC
		Tumor	3.9992	3.1011	CESC
		Tumor	4.8963	3.8002	CESC
		Tumor	5.429	3.3478	CESC
		Tumor	3.5899	3.7345	CESC
		Tumor	5.0387	3.9099	CESC
		Tumor	4.9987	2.8974	CESC
		Tumor	4.3328	2.8877	CESC
		Tumor	4.018	2.9432	CESC
		Tumor	4.9232	2.7401	CESC
		Tumor	4.565	2.9948	CESC
		Tumor	4.5142	2.9432	CESC
		Tumor	5.4503	4.7688	CESC
		Tumor	5.2795	4.6702	CESC
		Tumor	5.0536	3.603	CESC
		Tumor	5.6719	3.3235	CESC
		Tumor	4.5142	2.8482	CESC
		Tumor	3.7127	3.2297	CESC
		Tumor	3.7475	2.6647	CESC
		Tumor	5.585	4.0454	CESC
		Tumor	4.4142	2.8602	CESC
		Tumor	4.0977	2.9637	CESC
		Tumor	5.1819	2.9581	CESC
		Tumor	5.0321	3.9617	CESC
		Tumor	4.7846	2.7139	CESC
		Peri	4.6793	2.1988	CESC
		Peri	4.1946	2.0979	CESC
		Peri	4.048	1.9895	CESC
		Tumor	4.4861	2.7029	CHOL
		Tumor	5.3688	3.0876	CHOL
		Tumor	4.429	2.1313	CHOL
		Tumor	5.2323	1.4065	CHOL
		Tumor	8.8331	2.6984	CHOL
		Tumor	4.1069	2.4544	CHOL
		Tumor	4.2235	2.3019	CHOL
		Tumor	3.3577	2.183	CHOL
		Tumor	4.8968	2.5338	CHOL
		Tumor	4.4951	2.7227	CHOL
		Tumor	4.4983	2.7379	CHOL
		Tumor	4.4509	2.3222	CHOL
		Tumor	4.2646	2.0147	CHOL
		Tumor	4.3024	2.1988	CHOL
		Tumor	4.1883	2.77	CHOL
		Tumor	3.8769	2.7763	CHOL
		Tumor	3.1458	0.434	CHOL
		Tumor	4.3499	2.0535	CHOL
		Tumor	4.3349	3.3407	CHOL
		Tumor	4.7088	1.816	CHOL
		Tumor	4.5856	2.8199	CHOL
		Tumor	4.1169	1.614	CHOL
		Tumor	4.4128	2.7508	CHOL
		Tumor	5.2769	3.0585	CHOL
		Tumor	4.7835	2.8178	CHOL
		Tumor	4.6323	3.2065	CHOL
		Tumor	4.5934	2.6464	CHOL
		Tumor	4.9346	3.2766	CHOL
		Tumor	5.5999	2.6715	CHOL
		Tumor	4.851	1.8722	CHOL
		Tumor	4.3111	2.9109	CHOL
		Tumor	4.2847	3.5779	CHOL
		Tumor	4.7485	2.0638	CHOL
		Tumor	4.3855	2.5948	CHOL
		Tumor	3.944	1.8363	CHOL
		Tumor	4.7181	2.6738	CHOL
		Peri	3.4635	1.2815	CHOL
		Peri	2.2931	0.547	CHOL
		Peri	2.8034	0.537	CHOL
		Peri	2.7721	0.6969	CHOL
		Peri	2.6255	0.4552	CHOL
		Peri	1.6045	0.7233	CHOL
		Peri	2.6579	0.6517	CHOL
		Peri	2.108	0.3685	CHOL
		Peri	3.0305	0.8726	CHOL
		Tumor	5.009	4.4881	COAD
		Tumor	4.918	3.2236	COAD
		Tumor	5.0734	3.5461	COAD
		Tumor	4.7302	3.6006	COAD
		Tumor	5.168	3.1458	COAD
		Tumor	4.9303	3.3535	COAD
		Tumor	4.9472	3.4778	COAD
		Tumor	5.1903	4.1978	COAD
		Tumor	4.3428	3.8085	COAD
		Tumor	5.4829	3.9515	COAD
[truncated: 6,212 more rows]

## Sheet: Supplementary Fig. 2
Supplementary fig 2b							Supplementary fig 2e
The proportion of edu positive cells in each group (%)		shGFP	shM1-1	shM1-2			Tumor volumes of each group at different time points (mm3)		days	shGFP								shM1-1								shM1-2
		45.8	18.1	25.7					0	50	50	50	50	50	50	50	50	50	50	50	50	50	50	50	50	50	50	50	50	50	50	50	50
		43	26.7	30.2					4	93.89	83.1	80.07	70.4	100.17	91.14	99.06	88	81.86	57.71	64.29	96.49	67.79	68.39	67.6	48.91	55.64	56.24	45.29	41.17	65.84	49.3	45.08	86.09
		50.9	22.4	33.5					8	213.8	203.645	222.48	157.95	181.8	174.14	263.69	102.33	179.57	97.61	116.33	99.66	143.13	201.14	78.98	70.39	101.81	126.99	30.47	80.78	119.78	74.97	141.96	179.88
									12	481.23	569.97	687.9	367.36	361.25	400.48	448.45	370.34	314.37	381.7	319.15	301.72	476.54	250.15	308.72	276.85	372.21	325	93.16	287.26	268.76	282.72	227.12	232.31
									16	778.76	1023.39	657.01	838.76	971.86	878.12	1105.79	614.7	480.07	598.7	616.21	737.34	689.11	438.73	497.69	394.68	489.34	416.75	601	592.11	236.67	511.05	626.78	707.95
Supplementary fig 2f							Supplementary fig 2h		METTL1			Ki67
Tumor weights of each group at the end point (g)		shGFP	shM1-1	shM1-2			H-score of METTL1 and Ki67 IHC staining in the tumors		shGFP	shM1-1	shM1-2	shGFP	shM1-1	shM1-2
		0.63	0.47	0.46					200	40	102	211	112	122
		0.68	0.45	0.24					220	60	72	253	88	101
		0.68	0.46	0.51					242	55	51	233	90	91
		0.63	0.7	0.43					155	15	132	273	122	132
		0.44	0.43	0.43					220	85	72	255	78	101
		0.6	0.3	0.51					287	55	21	213	90	81
		0.49	0.54	0.51					190	25	122	201	113	123
		0.8	0.45	0.48					252	75	31	265	87	90

## Sheet: Supplementary Fig. 3
Supplementary fig 3b		K150										K30
OD450 values in the CCK8 assay			shGFP			shW4-1			shW4-2				shGFP			shW4-1			shW4-2
		24 h	0.0171	0.0188	0.0116	0.0206	0.0025	0.0085	0.0161	0.023	0.0188	24 h	0.01	0.012	0.01	0.005	0.009	0.011	0.007	0.019	0.024
		48 h	0.1886	0.2385	0.2195	0.1015	0.0932	0.0629	0.0434	0.0369	0.038	48 h	0.097	0.101	0.056	0.058	0.099	0.103	0.08	0.085	0.061
		72 h	0.4531	0.3399	0.3304	0.1064	0.1093	0.1292	0.0519	0.0705	0.0588	72 h	0.387	0.441	0.466	0.268	0.252	0.291	0.13	0.152	0.115
		96 h	0.54	0.6007	0.8126	0.2463	0.2434	0.2598	0.0632	0.0622	0.0756	96 h	0.781	0.826	0.749	0.42	0.608	0.494	0.34	0.37	0.22
		120 h	1.0153	1.063	1.3635	0.4581	0.3981	0.4627	0.173	0.259	0.1884	120 h	1.383	1.323	1.6	1.112	1.21	1.13	0.628	0.708	0.824
Supplementary fig 3d		K150			K30					Supplementary fig 3f
colony numbers of each group		shGFP	shW4-1	shW4-2	shGFP	shW4-1	shW4-2			apoptosis rate of K150 cells in each group		shGFP	shW4-1	shW4-2
		247	109	40	113	55	22					12.22	16.14	17.62
		216	107	45	118	63	26					10.63	16.74	22.25
		206	126	48	120	75	35					9.61	16.78	19.53
Supplementary fig 3h		days	shGFP								shW4-1								shW4-2
Tumor volumes at different time points (mm3)		0	50	50	50	50	50	50	50	50	50	50	50	50	50	50	50	50	50	50	50	50	50	50	50	50
		5	31.2	52.3	104.8	142	92.1	114.8	87.7	133.8	28.1	66.4	20.5	43.3	37.9	44.2	47.7	52.5	53	31.6	58.2	44.6	55.6	41.9	46.2	0
		10	243.9	185.9	122.8	173.4	200.5	118.7	167	112.9	105.8	244.2	211.7	62	174.5	114.5	138.7	105.8	42.4	102	118.8	125.8	54.7	47.3	50.5	61.7
		15	627.7	528.7	396.3	402.4	628.9	370.9	337.8	546.2	326	360.4	234.4	428.2	259.3	258	331.5	144.8	283.8	233.3	98.4	151.3	140.3	187.4	103.6	219.5
		17	783.2	539.7	672.4	667.9	591.4	556.3	375.3	566	408.5	518.6	365.2	340.4	341.2	605.7	518.8	212.9	171.5	220.5	160.2	405.1	154.7	139.8	180.8	360.5
Supplementary fig 3i							Supplementary fig 3k		WDR4			Ki67
Tumor weights at the end point (g)		shGFP	shW4-1	shW4-2			H-score of the WDR4 and Ki67 IHC staining in the tumors		shGFP	shW4-1	shW4-2	shGFP	shW4-1	shW4-2
		0.49	0.34	0.17					179	0	0	232	123	89
		0.42	0.24	0.32					268	25	44	263	99	70
		0.59	0.22	0.21					300	33	74	287	79	127
		0.44	0.47	0.21					129	0	0	122	136	89
		0.34	0.18	0.37					268	8	14	255	99	55
		0.52	0.21	0.17					240	53	94	280	79	142
		0.33	0.4	0.28					280	0	15	190	140	70
		0.35	0.37	0.24					229	33	105	280	52	107

[truncated: 25 more sheets: Supplementary Fig. 4, Supplementary Fig. 5, Supplementary Fig. 6, Supplementary Fig. 7, Supplementary Fig. 8, Supplementary Fig. 9, Supplementary Fig. 10, Supplementary Fig. 11, Supplementary Fig. 12, blot Figure 1, blot Figure 2, blot Figure 3, blot Figure 4, blot Figure 5, blot Figure 6, blot Figure 7, blot supplementary fig 3, blot supplementary fig 4, blot supplementary fig 5, blot supplementary fig 6 …]
